# Supplementary material for: Proteins linked to type II interferon response in Sjögren’s disease: novel indicators for disease monitoring and predicting treatment response to leflunomide and hydroxychloroquine combination therapy
Source: Front Immunol. 2025 Oct 17;16:1566377. doi: 10.3389/fimmu.2025.1566377 (PMC12575357; doi:10.3389/fimmu.2025.1566377)
Supplement: Supplementary Table 1 — Proteomics, baseline SjD vs HC. [file Table1.xlsx]

## Sheet: Sheet1
Assay	OlinkID	UniProt	Panel	log2FC	p.value	adjusted_pval
IL10	OID00809	P22301	Olink Immuno-Oncology	0.912825	4.97306e-06	0.000457522
Gal-9	OID00779	O00182	Olink Immuno-Oncology	0.86438	2.39847e-05	0.00110329
LAG3	OID05553	P18627	Olink Immuno-Oncology	1.00814	6.8017e-05	0.00191873
IL18	OID00782	Q14116	Olink Immuno-Oncology	1.17225	8.62515e-05	0.00191873
CCL19	OID00794	Q99731	Olink Immuno-Oncology	1.30022	0.000108734	0.00191873
GZMH	OID00783	P20718	Olink Immuno-Oncology	1.06267	0.00013593	0.00191873
CXCL11	OID00767	O14625	Olink Immuno-Oncology	1.46731	0.00016898	0.00191873
CD83	OID00841	Q01151	Olink Immuno-Oncology	0.577875	0.000208558	0.00191873
CXCL10	OID00807	P02778	Olink Immuno-Oncology	1.27464	0.000208558	0.00191873
CXCL13	OID00830	O43927	Olink Immuno-Oncology	1.17095	0.000208558	0.00191873
CD27	OID00800	P26842	Olink Immuno-Oncology	0.814525	0.000379817	0.00291193
TNFRSF4	OID00819	P43489	Olink Immuno-Oncology	0.678535	0.000379817	0.00291193
TNF	OID05554	P01375	Olink Immuno-Oncology	0.746705	0.000552217	0.003908
LAMP3	OID00826	Q9UQV4	Olink Immuno-Oncology	0.81426	0.00110832	0.00667643
CD28	OID00793	P10747	Olink Immuno-Oncology	0.61061	0.00130626	0.00667643
PD-L1	OID00799	Q9NZQ7	Olink Immuno-Oncology	0.565045	0.00130626	0.00667643
PDCD1	OID00791	Q15116	Olink Immuno-Oncology	0.87501	0.00130626	0.00667643
TNFRSF9	OID00753	Q07011	Olink Immuno-Oncology	0.76317	0.00130626	0.00667643
CD4	OID00776	P01730	Olink Immuno-Oncology	0.500745	0.0017959	0.00869592
CRTAM	OID00766	O95727	Olink Immuno-Oncology	0.886655	0.00209542	0.00963893
CXCL9	OID00771	Q07325	Olink Immuno-Oncology	0.9761	0.00282496	0.0118135
EGF	OID00759	P01133	Olink Immuno-Oncology	-0.398455	0.00282496	0.0118135
IL12RB1	OID00835	P42701	Olink Immuno-Oncology	0.47249	0.00326497	0.0130599
IL6	OID00763	P05231	Olink Immuno-Oncology	0.609784	0.00355925	0.0136438
CSF-1	OID00843	P09603	Olink Immuno-Oncology	0.384575	0.00645985	0.0237722
ANGPT1	OID00760	Q15389	Olink Immuno-Oncology	-0.30508	0.00943229	0.0333758
IL12	OID00842	P29459,P29460	Olink Immuno-Oncology	0.902265	0.0106508	0.0362916
ADGRG1	OID00764	Q9Y653	Olink Immuno-Oncology	0.459735	0.0134877	0.0443166
CD5	OID00812	P06127	Olink Immuno-Oncology	0.32688	0.0151279	0.0479919
MCP-3	OID00755	P80098	Olink Immuno-Oncology	0.420125	0.0169326	0.0519268
CD70	OID00808	P32970	Olink Immuno-Oncology	0.42819	0.0234527	0.0634602
GZMA	OID00804	P12544	Olink Immuno-Oncology	0.44906	0.0234527	0.0634602
NOS3	OID00777	P29474	Olink Immuno-Oncology	0.361115	0.0234527	0.0634602
PD-L2	OID00831	Q9BQ51	Olink Immuno-Oncology	0.366765	0.0234527	0.0634602
IL7	OID00761	P13232	Olink Immuno-Oncology	0.46826	0.0260405	0.0665479
PTN	OID00823	P21246	Olink Immuno-Oncology	0.301395	0.0260405	0.0665479
CX3CL1	OID00806	P78423	Olink Immuno-Oncology	0.4625	0.0288576	0.071754
CD40-L	OID00756	P29965	Olink Immuno-Oncology	-0.538055	0.0388435	0.0916308
IL33	OID00788	O95760	Olink Immuno-Oncology	0.33245	0.0388435	0.0916308
ADA	OID00775	P00813	Olink Immuno-Oncology	0.263855	0.0427342	0.0958913
CD8A	OID00772	P01732	Olink Immuno-Oncology	0.91798	0.0427342	0.0958913
ARG1	OID00815	P05089	Olink Immuno-Oncology	-0.51023	0.0514586	0.112719
KLRD1	OID00839	Q13241	Olink Immuno-Oncology	0.531075	0.0671523	0.143675
CXCL5	OID00801	P42830	Olink Immuno-Oncology	-0.632845	0.0731458	0.149542
GZMB	OID00840	P10144	Olink Immuno-Oncology	0.35605	0.0731458	0.149542
TNFRSF12A	OID00810	Q9NP84	Olink Immuno-Oncology	0.289975	0.101395	0.20279
IL15	OID05551	P40933	Olink Immuno-Oncology	0.358855	0.127534	0.249642
IL5	OID00802	P05113	Olink Immuno-Oncology	0.38274	0.137274	0.263108
CCL23	OID00811	P55773	Olink Immuno-Oncology	0.2526	0.158384	0.291426
PGF	OID00762	P49763	Olink Immuno-Oncology	0.17898	0.158384	0.291426
HO-1	OID00805	P09601	Olink Immuno-Oncology	0.3068	0.181752	0.321561
KIR3DL1	OID05550	P43629	Olink Immuno-Oncology	-0.426655	0.181752	0.321561
MMP7	OID00814	P09237	Olink Immuno-Oncology	0.22266	0.207472	0.35347
TNFRSF21	OID00818	O75509	Olink Immuno-Oncology	0.151185	0.207472	0.35347
TNFSF14	OID00787	O43557	Olink Immuno-Oncology	-0.212885	0.221239	0.363463
VEGFA	OID00832	P15692	Olink Immuno-Oncology	0.263405	0.221239	0.363463
CCL20	OID00837	P78556	Olink Immuno-Oncology	0.440005	0.25062	0.40451
IFN-gamma	OID05552	P01579	Olink Immuno-Oncology	0.48829	0.266246	0.422322
MUC-16	OID05549	Q8WXI7	Olink Immuno-Oncology	0.31769	0.282505	0.440516
ANGPT2	OID00822	O15123	Olink Immuno-Oncology	0.21956	0.299392	0.451542
MMP12	OID00829	P39900	Olink Immuno-Oncology	0.29315	0.299392	0.451542
VEGFR-2	OID00780	P35968	Olink Immuno-Oncology	0.107935	0.335066	0.497195
IL8	OID00752	P10145	Olink Immuno-Oncology	-0.285235	0.413913	0.585846
MIC-A/B	OID00820	Q29983,Q29980	Olink Immuno-Oncology	0.257975	0.413913	0.585846
NCR1	OID00816	O76036	Olink Immuno-Oncology	0.144815	0.413913	0.585846
MCP-2	OID00795	P80075	Olink Immuno-Oncology	0.15353	0.435151	0.59752
TWEAK	OID00789	O43508	Olink Immuno-Oncology	-0.08717	0.435151	0.59752
IL4	OID00833	P05112	Olink Immuno-Oncology	0.158525	0.484985	0.656157
HGF	OID00803	P14210	Olink Immuno-Oncology	-0.08949	0.525856	0.691125
LAP TGF-beta-1	OID00785	P01137	Olink Immuno-Oncology	-0.122095	0.525856	0.691125
MCP-4	OID00768	Q99616	Olink Immuno-Oncology	-0.18649	0.599471	0.766627
CCL17	OID00821	Q92583	Olink Immuno-Oncology	-0.21451	0.624968	0.766627
CXCL12	OID00824	P48061	Olink Immuno-Oncology	0.08106	0.624968	0.766627
TIE2	OID00754	Q02763	Olink Immuno-Oncology	0.082105	0.624968	0.766627
TRAIL	OID00769	P50591	Olink Immuno-Oncology	0.063125	0.624968	0.766627
CASP-8	OID00827	Q14790	Olink Immuno-Oncology	-0.096615	0.650899	0.767728
DCN	OID00817	P07585	Olink Immuno-Oncology	-0.05241	0.650899	0.767728
MCP-1	OID00765	P13500	Olink Immuno-Oncology	0.13584	0.650899	0.767728
CXCL1	OID00786	P09341	Olink Immuno-Oncology	0.096265	0.731063	0.840722
IL-1 alpha	OID00757	P01583	Olink Immuno-Oncology	-0.113015	0.731063	0.840722
CCL4	OID00796	P13236	Olink Immuno-Oncology	0.06427	0.758473	0.85097
CD40	OID00781	P25942	Olink Immuno-Oncology	0.03107	0.758473	0.85097
CCL3	OID00813	P10147	Olink Immuno-Oncology	-0.04071	0.786182	0.861056
CD244	OID00758	Q9BZW8	Olink Immuno-Oncology	0.04174	0.786182	0.861056
CAIX	OID00773	Q16790	Olink Immuno-Oncology	-0.044295	0.81415	0.870951
FASLG	OID00792	P48023	Olink Immuno-Oncology	-0.04141	0.81415	0.870951
Gal-1	OID00798	P09382	Olink Immuno-Oncology	0.02306	0.84235	0.880639
ICOSLG	OID00828	O75144	Olink Immuno-Oncology	-0.03637	0.84235	0.880639
FGF2	OID00770	P09038	Olink Immuno-Oncology	0.05691	0.8993	0.919285
IL2	OID00778	P60568	Olink Immuno-Oncology	-0.017005	0.8993	0.919285
IL13	OID00836	P35225	Olink Immuno-Oncology	-0.020745	0.92798	0.938178
PDGF subunit B	OID00790	P01127	Olink Immuno-Oncology	-0.00627	0.956753	0.956753
