# Supplementary material for: Proteins linked to type II interferon response in Sjögren’s disease: novel indicators for disease monitoring and predicting treatment response to leflunomide and hydroxychloroquine combination therapy
Source: Front Immunol. 2025 Oct 17;16:1566377. doi: 10.3389/fimmu.2025.1566377 (PMC12575357; doi:10.3389/fimmu.2025.1566377)
Supplement: Supplementary Table 2 — Proteomics, T0 vs T3 in placebo. [file Table2.xlsx]

## Sheet: Sheet1
Assay	OlinkID	UniProt	Panel	log2FC	p.value	adjusted_pval
ADA	OID00775	P00813	Olink Immuno-Oncology	-0.0010725	1	1
ADGRG1	OID00764	Q9Y653	Olink Immuno-Oncology	0.065785	0.578125	1
ANGPT1	OID00760	Q15389	Olink Immuno-Oncology	0.013065	1	1
ANGPT2	OID00822	O15123	Olink Immuno-Oncology	-0.0600925	0.6875	1
ARG1	OID00815	P05089	Olink Immuno-Oncology	-0.013185	0.8125	1
CAIX	OID00773	Q16790	Olink Immuno-Oncology	-0.150758	0.46875	1
CASP-8	OID00827	Q14790	Olink Immuno-Oncology	-0.13927	0.8125	1
CCL17	OID00821	Q92583	Olink Immuno-Oncology	0.12956	0.296875	1
CCL19	OID00794	Q99731	Olink Immuno-Oncology	0.16286	0.296875	1
CCL20	OID00837	P78556	Olink Immuno-Oncology	-0.277907	0.8125	1
CCL23	OID00811	P55773	Olink Immuno-Oncology	-0.229292	0.46875	1
CCL3	OID00813	P10147	Olink Immuno-Oncology	0.0128175	0.9375	1
CCL4	OID00796	P13236	Olink Immuno-Oncology	-0.03964	0.9375	1
CD244	OID00758	Q9BZW8	Olink Immuno-Oncology	-0.040435	0.8125	1
CD27	OID00800	P26842	Olink Immuno-Oncology	-0.00611	1	1
CD28	OID00793	P10747	Olink Immuno-Oncology	0.224918	0.296875	1
CD4	OID00776	P01730	Olink Immuno-Oncology	-0.074795	0.578125	1
CD40	OID00781	P25942	Olink Immuno-Oncology	0.11277	0.296875	1
CD40-L	OID00756	P29965	Olink Immuno-Oncology	0.0135275	0.9375	1
CD5	OID00812	P06127	Olink Immuno-Oncology	-0.0087725	0.9375	1
CD70	OID00808	P32970	Olink Immuno-Oncology	-0.01587	0.9375	1
CD83	OID00841	Q01151	Olink Immuno-Oncology	0.0553775	0.46875	1
CD8A	OID00772	P01732	Olink Immuno-Oncology	-0.25644	0.21875	1
CRTAM	OID00766	O95727	Olink Immuno-Oncology	-0.0603775	0.8125	1
CSF-1	OID00843	P09603	Olink Immuno-Oncology	0.0008925	1	1
CX3CL1	OID00806	P78423	Olink Immuno-Oncology	-0.0926125	0.15625	1
CXCL1	OID00786	P09341	Olink Immuno-Oncology	0.107732	0.6875	1
CXCL10	OID00807	P02778	Olink Immuno-Oncology	0.0586775	0.9375	1
CXCL11	OID00767	O14625	Olink Immuno-Oncology	0.0769825	0.9375	1
CXCL12	OID00824	P48061	Olink Immuno-Oncology	-0.0831675	0.6875	1
CXCL13	OID00830	O43927	Olink Immuno-Oncology	0.163897	0.375	1
CXCL5	OID00801	P42830	Olink Immuno-Oncology	0.115947	0.578125	1
CXCL9	OID00771	Q07325	Olink Immuno-Oncology	0.24078	0.296875	1
DCN	OID00817	P07585	Olink Immuno-Oncology	0.0013175	1	1
EGF	OID00759	P01133	Olink Immuno-Oncology	-0.06274	0.46875	1
FASLG	OID00792	P48023	Olink Immuno-Oncology	-0.079145	0.578125	1
FGF2	OID00770	P09038	Olink Immuno-Oncology	-0.143687	0.375	1
Gal-1	OID00798	P09382	Olink Immuno-Oncology	-0.0045275	1	1
Gal-9	OID00779	O00182	Olink Immuno-Oncology	0.040945	0.9375	1
GZMA	OID00804	P12544	Olink Immuno-Oncology	-0.0035175	1	1
GZMB	OID00840	P10144	Olink Immuno-Oncology	0.047805	0.8125	1
GZMH	OID00783	P20718	Olink Immuno-Oncology	0.071955	0.578125	1
HGF	OID00803	P14210	Olink Immuno-Oncology	-0.0156375	1	1
HO-1	OID00805	P09601	Olink Immuno-Oncology	-0.0939225	0.578125	1
ICOSLG	OID00828	O75144	Olink Immuno-Oncology	0.0084125	0.9375	1
IFN-gamma	OID05552	P01579	Olink Immuno-Oncology	0.063195	0.578125	1
IL-1 alpha	OID00757	P01583	Olink Immuno-Oncology	-0.240665	0.578125	1
IL10	OID00809	P22301	Olink Immuno-Oncology	-0.0018	1	1
IL12	OID00842	P29459,P29460	Olink Immuno-Oncology	0.154995	0.375	1
IL12RB1	OID00835	P42701	Olink Immuno-Oncology	-0.0056425	1	1
IL13	OID00836	P35225	Olink Immuno-Oncology	0.05954	0.578125	1
IL15	OID05551	P40933	Olink Immuno-Oncology	-0.161692	0.46875	1
IL18	OID00782	Q14116	Olink Immuno-Oncology	-0.0133275	1	1
IL2	OID00778	P60568	Olink Immuno-Oncology	-0.1794	0.296875	1
IL33	OID00788	O95760	Olink Immuno-Oncology	0.0911125	0.8125	1
IL4	OID00833	P05112	Olink Immuno-Oncology	-0.14202	0.6875	1
IL5	OID00802	P05113	Olink Immuno-Oncology	-0.037505	0.6875	1
IL6	OID00763	P05231	Olink Immuno-Oncology	0.07772	0.46875	1
IL7	OID00761	P13232	Olink Immuno-Oncology	0.0969975	0.6875	1
IL8	OID00752	P10145	Olink Immuno-Oncology	0.0316825	0.9375	1
KIR3DL1	OID05550	P43629	Olink Immuno-Oncology	0.0532075	0.8125	1
KLRD1	OID00839	Q13241	Olink Immuno-Oncology	-0.077755	0.46875	1
LAG3	OID05553	P18627	Olink Immuno-Oncology	0.061975	0.375	1
LAMP3	OID00826	Q9UQV4	Olink Immuno-Oncology	0.0758575	0.296875	1
LAP TGF-beta-1	OID00785	P01137	Olink Immuno-Oncology	-0.1616	0.375	1
MCP-1	OID00765	P13500	Olink Immuno-Oncology	-0.0809575	0.8125	1
MCP-2	OID00795	P80075	Olink Immuno-Oncology	-0.046985	0.6875	1
MCP-3	OID00755	P80098	Olink Immuno-Oncology	-0.06834	0.15625	1
MCP-4	OID00768	Q99616	Olink Immuno-Oncology	-0.0562375	0.8125	1
MIC-A/B	OID00820	Q29983,Q29980	Olink Immuno-Oncology	-0.0904675	0.46875	1
MMP12	OID00829	P39900	Olink Immuno-Oncology	0.0550525	0.578125	1
MMP7	OID00814	P09237	Olink Immuno-Oncology	0.0070125	0.9375	1
MUC-16	OID05549	Q8WXI7	Olink Immuno-Oncology	0.163802	0.46875	1
NCR1	OID00816	O76036	Olink Immuno-Oncology	-0.028965	0.9375	1
NOS3	OID00777	P29474	Olink Immuno-Oncology	0.0540125	1	1
PD-L1	OID00799	Q9NZQ7	Olink Immuno-Oncology	-0.079965	0.296875	1
PD-L2	OID00831	Q9BQ51	Olink Immuno-Oncology	-0.0249275	0.9375	1
PDCD1	OID00791	Q15116	Olink Immuno-Oncology	-0.0058325	1	1
PDGF subunit B	OID00790	P01127	Olink Immuno-Oncology	-0.017435	0.8125	1
PGF	OID00762	P49763	Olink Immuno-Oncology	0.0589	0.9375	1
PTN	OID00823	P21246	Olink Immuno-Oncology	0.304645	0.109375	1
TIE2	OID00754	Q02763	Olink Immuno-Oncology	0.003525	1	1
TNF	OID05554	P01375	Olink Immuno-Oncology	0.0025825	0.9375	1
TNFRSF12A	OID00810	Q9NP84	Olink Immuno-Oncology	-0.0943925	0.375	1
TNFRSF21	OID00818	O75509	Olink Immuno-Oncology	0.003005	1	1
TNFRSF4	OID00819	P43489	Olink Immuno-Oncology	0.0588625	0.6875	1
TNFRSF9	OID00753	Q07011	Olink Immuno-Oncology	0.119165	0.578125	1
TNFSF14	OID00787	O43557	Olink Immuno-Oncology	-0.113235	0.375	1
TRAIL	OID00769	P50591	Olink Immuno-Oncology	-0.05546	0.578125	1
TWEAK	OID00789	O43508	Olink Immuno-Oncology	-0.0156925	0.9375	1
VEGFA	OID00832	P15692	Olink Immuno-Oncology	0.01866	0.6875	1
VEGFR-2	OID00780	P35968	Olink Immuno-Oncology	-0.0197975	0.6875	1
