# Supplementary material for: Proteins linked to type II interferon response in Sjögren’s disease: novel indicators for disease monitoring and predicting treatment response to leflunomide and hydroxychloroquine combination therapy
Source: Front Immunol. 2025 Oct 17;16:1566377. doi: 10.3389/fimmu.2025.1566377 (PMC12575357; doi:10.3389/fimmu.2025.1566377)
Supplement: Supplementary Table 3 — Proteomics, T0 vs T3 in LEF-HCQ. [file Table3.xlsx]

## Sheet: Sheet1
Assay	OlinkID	UniProt	Panel	log2FC	p.value	adjusted_pval
ADA	OID00775	P00813	Olink Immuno-Oncology	-0.232125	0.00248241	0.00761274
ADGRG1	OID00764	Q9Y653	Olink Immuno-Oncology	-0.17367	0.00428486	0.0109502
ANGPT1	OID00760	Q15389	Olink Immuno-Oncology	0.025265	0.707934	0.766235
ANGPT2	OID00822	O15123	Olink Immuno-Oncology	-0.00287	0.945745	0.966761
ARG1	OID00815	P05089	Olink Immuno-Oncology	-0.184695	0.287734	0.357723
CAIX	OID00773	Q16790	Olink Immuno-Oncology	-0.1989	0.0126915	0.0278004
CASP-8	OID00827	Q14790	Olink Immuno-Oncology	-0.256145	0.00901604	0.0212686
CCL17	OID00821	Q92583	Olink Immuno-Oncology	-0.270455	0.0238543	0.0447876
CCL19	OID00794	Q99731	Olink Immuno-Oncology	-0.37061	0.0157804	0.0308894
CCL20	OID00837	P78556	Olink Immuno-Oncology	-0.29564	0.242842	0.319163
CCL23	OID00811	P55773	Olink Immuno-Oncology	0.00135	1	1
CCL3	OID00813	P10147	Olink Immuno-Oncology	-0.280195	0.000353813	0.0017132
CCL4	OID00796	P13236	Olink Immuno-Oncology	-0.39124	1.33514e-05	0.000175476
CD244	OID00758	Q9BZW8	Olink Immuno-Oncology	-0.202165	0.00428486	0.0109502
CD27	OID00800	P26842	Olink Immuno-Oncology	-0.328375	4.76837e-06	0.000109673
CD28	OID00793	P10747	Olink Immuno-Oncology	-0.165175	0.00800991	0.0193924
CD4	OID00776	P01730	Olink Immuno-Oncology	-0.2874	0.000130653	0.000924624
CD40	OID00781	P25942	Olink Immuno-Oncology	-0.017485	0.585402	0.64888
CD40-L	OID00756	P29965	Olink Immuno-Oncology	0.13477	0.111058	0.182453
CD5	OID00812	P06127	Olink Immuno-Oncology	-0.2663	6.67572e-05	0.000614166
CD70	OID00808	P32970	Olink Immuno-Oncology	-0.48933	1.90735e-06	8.7738e-05
CD83	OID00841	Q01151	Olink Immuno-Oncology	-0.20674	0.00428486	0.0109502
CD8A	OID00772	P01732	Olink Immuno-Oncology	-0.23348	0.00327873	0.00914071
CRTAM	OID00766	O95727	Olink Immuno-Oncology	-0.350105	8.39233e-05	0.000701904
CSF-1	OID00843	P09603	Olink Immuno-Oncology	0.044105	0.355416	0.424653
CX3CL1	OID00806	P78423	Olink Immuno-Oncology	-0.24949	0.000161171	0.00105912
CXCL1	OID00786	P09341	Olink Immuno-Oncology	0.14652	0.178988	0.265594
CXCL10	OID00807	P02778	Olink Immuno-Oncology	-0.6494	0.000130653	0.000924624
CXCL11	OID00767	O14625	Olink Immuno-Oncology	-0.687175	4.76837e-06	0.000109673
CXCL12	OID00824	P48061	Olink Immuno-Oncology	-0.048895	0.539189	0.604944
CXCL13	OID00830	O43927	Olink Immuno-Oncology	-0.53068	0.000353813	0.0017132
CXCL5	OID00801	P42830	Olink Immuno-Oncology	0.21973	0.119342	0.189301
CXCL9	OID00771	Q07325	Olink Immuno-Oncology	-0.58422	0.000292778	0.00168347
DCN	OID00817	P07585	Olink Immuno-Oncology	-0.04209	0.303816	0.372681
EGF	OID00759	P01133	Olink Immuno-Oncology	-0.09615	0.119342	0.189301
FASLG	OID00792	P48023	Olink Immuno-Oncology	-0.215545	0.000510216	0.00223523
FGF2	OID00770	P09038	Olink Immuno-Oncology	-0.12237	0.0501919	0.088801
Gal-1	OID00798	P09382	Olink Immuno-Oncology	-0.340995	1.33514e-05	0.000175476
Gal-9	OID00779	O00182	Olink Immuno-Oncology	-0.14128	0.00285721	0.00847946
GZMA	OID00804	P12544	Olink Immuno-Oncology	-0.329475	6.67572e-05	0.000614166
GZMB	OID00840	P10144	Olink Immuno-Oncology	-0.26358	0.0141659	0.0296196
GZMH	OID00783	P20718	Olink Immuno-Oncology	-0.301025	0.0113468	0.0254612
HGF	OID00803	P14210	Olink Immuno-Oncology	-0.076365	0.452368	0.520223
HO-1	OID00805	P09601	Olink Immuno-Oncology	0.1367	0.0546932	0.0949392
ICOSLG	OID00828	O75144	Olink Immuno-Oncology	-0.26152	9.53674e-06	0.000175476
IFN-gamma	OID05552	P01579	Olink Immuno-Oncology	0.23971	0.27221	0.343059
IL-1 alpha	OID00757	P01583	Olink Immuno-Oncology	-0.20814	0.146964	0.229164
IL10	OID00809	P22301	Olink Immuno-Oncology	-0.55233	0.000353813	0.0017132
IL12	OID00842	P29459,P29460	Olink Immuno-Oncology	-0.46185	0.00248241	0.00761274
IL12RB1	OID00835	P42701	Olink Immuno-Oncology	-0.213635	0.00137424	0.00526794
IL13	OID00836	P35225	Olink Immuno-Oncology	-0.263345	0.00185871	0.00633339
IL15	OID05551	P40933	Olink Immuno-Oncology	-0.07651	0.21568	0.296158
IL18	OID00782	Q14116	Olink Immuno-Oncology	-0.077335	0.190687	0.274113
IL2	OID00778	P60568	Olink Immuno-Oncology	0.009155	0.918694	0.949661
IL33	OID00788	O95760	Olink Immuno-Oncology	-0.050645	0.657827	0.720478
IL4	OID00833	P05112	Olink Immuno-Oncology	-0.002025	0.963226	0.973811
IL5	OID00802	P05113	Olink Immuno-Oncology	-0.14665	0.167807	0.253085
IL6	OID00763	P05231	Olink Immuno-Oncology	0.14645	0.257248	0.328706
IL7	OID00761	P13232	Olink Immuno-Oncology	0.026355	0.838194	0.876294
IL8	OID00752	P10145	Olink Immuno-Oncology	0.32176	0.00327873	0.00914071
KIR3DL1	OID05550	P43629	Olink Immuno-Oncology	0.04818	0.473334	0.537614
KLRD1	OID00839	Q13241	Olink Immuno-Oncology	-0.194895	0.00160027	0.00566248
LAG3	OID05553	P18627	Olink Immuno-Oncology	-0.53366	9.53674e-07	8.7738e-05
LAMP3	OID00826	Q9UQV4	Olink Immuno-Oncology	-0.10875	0.228986	0.309804
LAP TGF-beta-1	OID00785	P01137	Olink Immuno-Oncology	-0.17247	0.157134	0.240939
MCP-1	OID00765	P13500	Olink Immuno-Oncology	-0.08396	0.320457	0.387922
MCP-2	OID00795	P80075	Olink Immuno-Oncology	-0.2773	0.00215149	0.00706918
MCP-3	OID00755	P80098	Olink Immuno-Oncology	-0.13558	0.202917	0.287206
MCP-4	OID00768	Q99616	Olink Immuno-Oncology	-0.407475	0.000197411	0.00121078
MIC-A/B	OID00820	Q29983,Q29980	Olink Immuno-Oncology	-0.20141	6.67572e-05	0.000614166
MMP12	OID00829	P39900	Olink Immuno-Oncology	0.196635	0.257248	0.328706
MMP7	OID00814	P09237	Olink Immuno-Oncology	0.06606	0.242842	0.319163
MUC-16	OID05549	Q8WXI7	Olink Immuno-Oncology	-0.262585	0.0141659	0.0296196
NCR1	OID00816	O76036	Olink Immuno-Oncology	-0.197085	0.00117588	0.00470352
NOS3	OID00777	P29474	Olink Immuno-Oncology	-0.148785	0.0957994	0.160246
PD-L1	OID00799	Q9NZQ7	Olink Immuno-Oncology	-0.17141	0.00160027	0.00566248
PD-L2	OID00831	Q9BQ51	Olink Immuno-Oncology	-0.056825	0.190687	0.274113
PDCD1	OID00791	Q15116	Olink Immuno-Oncology	-0.297355	0.0194731	0.0373234
PDGF subunit B	OID00790	P01127	Olink Immuno-Oncology	-0.010905	0.73347	0.784642
PGF	OID00762	P49763	Olink Immuno-Oncology	-0.08184	0.0821953	0.140036
PTN	OID00823	P21246	Olink Immuno-Oncology	-0.067985	0.431911	0.509434
TIE2	OID00754	Q02763	Olink Immuno-Oncology	-0.117165	0.0350561	0.0645033
TNF	OID05554	P01375	Olink Immuno-Oncology	-0.40333	0.000510216	0.00223523
TNFRSF12A	OID00810	Q9NP84	Olink Immuno-Oncology	-0.14774	0.0157804	0.0308894
TNFRSF21	OID00818	O75509	Olink Immuno-Oncology	-0.11472	0.0157804	0.0308894
TNFRSF4	OID00819	P43489	Olink Immuno-Oncology	-0.18703	0.0501919	0.088801
TNFRSF9	OID00753	Q07011	Olink Immuno-Oncology	-0.34353	0.00117588	0.00470352
TNFSF14	OID00787	O43557	Olink Immuno-Oncology	-0.025925	0.759288	0.802925
TRAIL	OID00769	P50591	Olink Immuno-Oncology	-0.182625	0.0101252	0.0232879
TWEAK	OID00789	O43508	Olink Immuno-Oncology	-0.198595	0.00800991	0.0193924
VEGFA	OID00832	P15692	Olink Immuno-Oncology	0.10272	0.21568	0.296158
VEGFR-2	OID00780	P35968	Olink Immuno-Oncology	0.028595	0.452368	0.520223
