# Supplementary material for: Proteins linked to type II interferon response in Sjögren’s disease: novel indicators for disease monitoring and predicting treatment response to leflunomide and hydroxychloroquine combination therapy
Source: Front Immunol. 2025 Oct 17;16:1566377. doi: 10.3389/fimmu.2025.1566377 (PMC12575357; doi:10.3389/fimmu.2025.1566377)
Supplement: Supplementary Table 4 — Annotations, proteomics and RNAseq data. [file Table4.xlsx]

## Sheet: Annotation
SampleID	Sample	Timepoint	Description	Treatment	Treatment_response
LH01T0-SE2	LH01	T0	pSD	LEF-HCQ	R
LH01T3-SE2	LH01	T3	pSD	LEF-HCQ	R
LH02T0-SE2	LH02	T0	pSD	LEF-HCQ	NR
LH02T3-SE2	LH02	T3	pSD	LEF-HCQ	NR
LH03T0-SE2	LH03	T0	pSD	LEF-HCQ	NR
LH03T3-SE2	LH03	T3	pSD	LEF-HCQ	NR
LH04T0-SE2	LH04	T0	pSD	Placebo
LH04T3-SE2	LH04	T3	pSD	Placebo
LH05T0-SE2	LH05	T0	pSD	LEF-HCQ	R
LH05T3-SE2	LH05	T3	pSD	LEF-HCQ	R
LH06T0-SE2	LH06	T0	pSD	Placebo
LH06T3-SE2	LH06	T3	pSD	Placebo
LH07T0-SE2	LH07	T0	pSD	LEF-HCQ	R
LH07T3-SE2	LH07	T3	pSD	LEF-HCQ	R
LH08T0-SE2	LH08	T0	pSD	LEF-HCQ	NR
LH08T3-SE2	LH08	T3	pSD	LEF-HCQ	NR
LH09T0-SE2	LH09	T0	pSD	Placebo
LH09T3-SE2	LH09	T3	pSD	Placebo
LH10T0-SE2	LH10	T0	pSD	LEF-HCQ	R
LH10T3-SE2	LH10	T3	pSD	LEF-HCQ	R
LH12T0-SE2	LH12	T0	pSD	Placebo
LH12T3-SE2	LH12	T3	pSD	Placebo
LH13T0-SE2	LH13	T0	pSD	Placebo
LH14T0-SE2	LH14	T0	pSD	LEF-HCQ	NR
LH14T3-SE2	LH14	T3	pSD	LEF-HCQ	NR
LH15T0-SE2	LH15	T0	pSD	LEF-HCQ	R
LH15T3-SE2	LH15	T3	pSD	LEF-HCQ	R
LH16T0-SE2	LH16	T0	pSD	Placebo
LH16T3-SE2	LH16	T3	pSD	Placebo
LH21T0-SE2	LH21	T0	pSD	LEF-HCQ	R
LH21T3-SE2	LH21	T3	pSD	LEF-HCQ	R
LH22T0-SE2	LH22	T0	pSD	LEF-HCQ	R
LH22T3-SE2	LH22	T3	pSD	LEF-HCQ	R
LH23T0-SE2	LH23	T0	pSD	LEF-HCQ	R
LH23T3-SE2	LH23	T3	pSD	LEF-HCQ	R
LH24T0-SE2	LH24	T0	pSD	Placebo
LH24T3-SE2	LH24	T3	pSD	Placebo
LH25T0-SE2	LH25	T0	pSD	LEF-HCQ	NR
LH25T3-SE2	LH25	T3	pSD	LEF-HCQ	NR
LH26T0-SE2	LH26	T0	pSD	LEF-HCQ	NR
LH26T3-SE2	LH26	T3	pSD	LEF-HCQ	NR
LH27T0-SE2	LH27	T0	pSD	LEF-HCQ	NR
LH27T3-SE2	LH27	T3	pSD	LEF-HCQ	NR
LH29T0-SE2	LH29	T0	pSD	Placebo
LH29T3-SE2	LH29	T3	pSD	Placebo
LH30T0-SE2	LH30	T0	pSD	LEF-HCQ	NR
LH30T3-SE2	LH30	T3	pSD	LEF-HCQ	NR
LH31T0-SE2	LH31	T0	pSD	LEF-HCQ	R
LH31T3-SE2	LH31	T3	pSD	LEF-HCQ	R
LH32T0-SE2	LH32	T0	pSD	LEF-HCQ	R
LH32T3-SE2	LH32	T3	pSD	LEF-HCQ	R
LH33T0-SE2	LH33	T0	pSD	LEF-HCQ	NR
LH33T3-SE2	LH33	T3	pSD	LEF-HCQ	NR
LH34T0-SE2	LH34	T0	pSD	LEF-HCQ	NR
LH34T3-SE2	LH34	T3	pSD	LEF-HCQ	NR
LH35T0-SE2	LH35	T0	pSD	LEF-HCQ	R
LH35T3-SE2	LH35	T3	pSD	LEF-HCQ	R
S53	S53	T0	HC
S54	S54	T0	HC
S73	S73	T0	HC
S76	S76	T0	HC
S78	S78	T0	HC
S81	S81	T0	HC
S82	S82	T0	HC
S84	S84	T0	HC

## Sheet: Olink T0 and T3
SampleID	ADA	ADGRG1	ANGPT1	ANGPT2	ARG1	CAIX	CASP-8	CCL17	CCL19	CCL20	CCL23	CCL3	CCL4	CD244	CD27	CD28	CD4	CD40	CD40-L	CD5	CD70	CD83	CD8A	CRTAM	CSF-1	CX3CL1	CXCL1	CXCL10	CXCL11	CXCL12	CXCL13	CXCL5	CXCL9	DCN	EGF	FASLG	FGF2	Gal-1	Gal-9	GZMA	GZMB	GZMH	HGF	HO-1	ICOSLG	IFN-gamma	IL-1 alpha	IL10	IL12
LH01T0-SE2	5.69479	1.85429	9.74791	5.24295	3.7498	4.48981	3.56643	10.3225	12.3494	7.34483	10.2068	6.5753	7.52264	6.35352	8.94006	1.98085	3.96168	9.57226	8.38551	6.0468	4.82983	3.49469	9.34942	5.98	10.2082	3.81628	9.64411	11.723	11.5466	2.09459	10.2357	12.4149	8.87068	4.0889	9.76085	7.35058	0.92632	6.48129	8.56142	7.69091	3.47223	4.44196	9.22237	12.1521	5.86332	8.02495	1.67233	5.21737	8.19198
LH01T3-SE2	5.05041	1.26344	9.86163	5.21408	2.9244	3.56501	2.85974	9.3821	11.0818	5.63911	10.1172	5.73313	6.65816	5.98452	8.12042	0.989	3.33986	9.30146	8.07198	5.14364	3.35425	2.64444	8.48336	4.75403	9.92312	3.09957	9.3277	10.2532	9.57204	1.8639	8.64517	11.7901	7.47031	4.24913	9.70474	6.92148	0.51899	5.88096	8.43658	6.99948	2.88661	3.93584	8.39993	12.2846	5.36162	7.2379	1.38509	3.93942	7.25057
LH02T0-SE2	5.37749	1.99077	9.75491	5.64061	5.03032	4.28479	3.42149	10.404	11.5444	5.74053	10.2205	6.31801	7.10471	6.29952	8.64799	1.85471	3.72805	9.67909	7.42339	5.7582	3.4877	3.16866	9.75978	6.2948	10.2986	3.83195	9.6286	10.5013	8.77914	1.87239	9.55497	12.5005	8.43614	4.14212	9.38189	6.99377	1.06228	6.75507	8.20342	7.33191	2.47476	4.42045	8.74864	11.9557	5.82906	7.96777	2.21944	3.96757	7.92775
LH02T3-SE2	4.84006	1.27372	9.35873	5.09665	3.28794	3.67153	3.17909	9.35249	10.5496	4.54694	9.11238	5.86628	6.13539	5.4662	7.58695	1.03326	2.90731	9.22523	7.33795	4.9821	2.41584	2.34657	8.98951	5.34303	9.71778	3.02102	9.32504	9.29936	7.353	1.43313	7.94225	12.2301	7.28892	3.87225	9.32537	6.03932	0.83209	5.83828	7.72844	6.34092	1.94779	3.83418	8.01609	11.9835	5.07184	6.91859	1.42207	4.01642	7.01415
LH03T0-SE2	5.44988	1.32857	9.74425	6.39396	5.79525	4.20902	4.44968	10.7832	13.1096	6.76931	10.495	6.81337	7.94576	6.29365	8.52412	0.96988	3.60404	9.83145	8.37537	5.90193	3.92557	3.41709	10.0932	5.79217	10.5182	4.17547	9.01565	10.3565	9.11014	2.13465	9.15864	11.5659	6.474	4.04312	9.8859	6.24628	1.56207	6.71641	8.56528	7.01626	3.57462	3.86532	9.61208	12.6375	5.68851	7.13696	1.78031	4.30926	8.00341
LH03T3-SE2	5.03163	1.25308	9.68317	6.39157	5.51221	4.12212	4.10618	10.1445	12.3466	6.01998	10.8705	6.03691	7.20445	5.89004	8.2755	0.9256	3.16645	9.73337	8.19239	5.44794	3.62506	2.95759	9.99666	5.2475	10.8297	3.90001	9.26735	9.13638	8.08083	1.89053	8.87439	11.8901	6.02597	3.92995	9.50866	5.83194	1.33622	6.1398	8.25319	6.63184	2.95695	3.24882	9.45211	12.3057	5.46936	6.68571	1.36211	3.45413	7.64511
LH04T0-SE2	5.9197	2.40539	10.0482	6.39147	4.62414	4.33727	4.45697	10.1243	11.8881	5.85077	10.9463	6.62606	7.06447	6.60516	8.35693	2.21236	4.27942	9.73914	8.16024	6.32765	3.6371	3.49804	10.4482	5.28435	10.7522	4.83557	9.71335	9.65193	8.66092	2.73139	9.22853	11.8357	7.03247	4.67236	9.54236	7.82187	1.28248	7.07339	8.70381	7.20055	3.45526	3.7562	9.38692	12.6609	6.44443	6.93078	1.18333	4.85707	8.23017
LH04T3-SE2	5.87382	2.18264	10.0446	6.19833	4.84132	4.31108	4.16811	10.1941	12.1238	6.20305	10.4044	6.64851	7.31204	6.73111	8.27804	2.01107	4.1618	9.76671	8.70512	6.42815	3.6584	3.58602	10.3012	5.56227	10.6425	4.6719	9.96946	9.68499	8.83367	2.36387	9.4783	12.1425	7.34051	4.64414	9.60328	7.75299	0.79689	6.94259	8.53978	7.46369	3.22549	3.77754	9.43956	12.5087	6.4211	6.9564	-0.36737	4.90475	8.47752
LH05T0-SE2	5.2349	2.01823	10.0031	6.36475	3.76058	4.04251	3.80083	10.2098	11.3241	12.3056	9.45083	5.96482	7.25371	6.40075	9.1355	1.4807	3.76805	9.4661	8.28434	5.52126	4.5162	3.06625	8.2758	5.21172	10.4703	4.26006	9.40196	10.701	10.0729	2.06632	8.77074	13.0557	7.51875	4.21599	9.67231	6.92535	0.99608	6.88357	8.55237	7.40741	3.21322	4.25186	8.80153	12.2626	5.98686	7.14635	0.35333	4.15513	7.51548
LH05T3-SE2	4.90648	2.16629	10.0131	5.6629	3.05288	3.77091	3.38167	9.42384	10.5934	9.31023	9.60758	5.56298	6.638	6.04478	8.62412	1.45936	3.22386	9.27145	8.33671	5.08655	3.63113	2.75417	7.93166	4.56878	10.6742	3.84995	9.68644	9.51982	8.8586	1.95516	7.60083	13.1971	6.98705	3.8356	9.17205	6.40108	0.57944	6.43502	7.8841	6.78238	2.01102	3.42969	8.79226	12.2327	5.76026	7.12871	-0.19414	3.61465	6.95122
LH06T0-SE2	5.11582	1.5178	9.56996	6.2585	3.99738	5.22371	3.44054	11.0784	10.9242	5.60245	10.809	6.47427	7.05943	6.2961	7.47798	0.77674	3.18465	9.53732	7.51129	5.74401	3.99446	2.92996	10.4367	6.01915	10.0335	3.35436	9.18327	9.87008	8.00528	1.28385	8.39805	10.8594	7.16534	4.25077	9.14817	6.82213	0.60771	6.68064	7.57281	7.06339	1.96668	3.39761	8.88161	12.2458	5.85951	6.76573	1.11117	3.91683	8.03186
LH06T3-SE2	4.37331	1.29437	8.8609	4.84905	4.22769	3.7282	2.62386	9.10945	8.61877	3.60139	9.27552	5.02095	5.47294	5.20095	6.01848	1.61672	2.66127	8.15813	6.01852	4.63048	2.44467	1.66018	8.98074	4.5237	8.8011	2.16609	8.03889	7.8366	6.0974	1.14934	6.79866	8.90238	5.49334	3.83702	7.84014	5.32434	0.42303	5.46092	7.05946	5.83242	1.58069	2.8105	7.93163	11.5344	4.9905	5.88975	1.20446	1.94696	6.33496
LH07T0-SE2	5.35375	2.82011	9.38794	6.41439	3.55767	5.1104	4.88497	11.8927	11.3855	5.79236	10.6262	7.02295	8.31754	6.99493	8.92047	1.50021	4.21035	10.1176	7.63193	6.00297	4.37524	3.94835	9.96864	7.8241	10.754	5.21152	8.76155	12.2725	9.60923	2.20464	9.83682	10.2896	9.95863	4.75108	9.24549	7.90954	1.24747	7.13694	8.59545	8.15487	4.21252	5.14979	9.33241	13.4222	6.37071	8.54061	0.60176	5.26403	9.30844
LH07T3-SE2	5.53081	3.06702	9.60257	6.54342	3.78097	5.5724	4.70124	10.1981	11.9175	6.07077	10.6824	7.01191	8.3987	7.06113	8.82533	1.94288	4.25145	10.2286	8.16496	6.1994	4.32692	4.43169	9.9005	7.80014	10.8287	5.22964	9.42511	11.1638	9.37867	2.46245	10.0406	10.9515	9.0176	4.98313	9.43043	8.01697	1.88976	7.14007	8.62539	8.08645	4.03799	4.81087	9.19452	13.5443	6.3853	8.75504	0.32291	5.3361	9.66773
LH08T0-SE2	5.57456	2.53001	9.83614	6.45963	5.00265	4.54314	4.73133	10.9167	13.0265	7.73026	10.6442	7.13977	6.91623	7.2542	9.2599	2.81493	4.38032	9.90078	8.04415	6.95273	4.68216	4.28478	12.263	8.19238	11.0905	4.76878	9.30926	12.3581	10.5922	2.41986	10.8293	10.434	10.2983	4.54044	9.81287	8.44485	1.76204	6.97688	9.02416	8.91553	4.09944	6.59426	9.09161	12.4643	6.57572	8.71876	1.06393	5.8239	10.7486
LH08T3-SE2	5.64006	2.47298	9.94342	6.62679	5.03774	4.03171	4.61328	11.055	13.2154	6.64898	11.1629	7.07931	6.95454	7.38812	9.18341	2.47181	4.47972	9.9297	8.32297	7.04945	4.55287	4.58192	12.2582	8.37932	11.231	4.77368	9.45791	12.4511	10.5843	2.41657	11.3035	10.589	10.219	4.53109	9.6413	8.36971	1.53032	6.99694	8.97037	9.00517	4.38261	6.88209	9.37644	12.356	6.54403	9.16589	0.45985	5.62062	11.201
LH09T0-SE2	5.21936	1.74265	9.59976	5.8848	4.39355	5.23712	4.36835	10.3452	10.2691	8.1224	10.035	6.04575	6.72672	6.45107	8.49781	1.09028	3.48255	9.52155	7.3627	5.68341	3.83671	3.07232	8.92388	5.35839	10.6542	4.26818	9.61535	9.19961	7.74379	2.09969	7.64489	11.687	6.69719	4.52315	9.32368	7.18042	0.96395	6.5724	8.24039	6.55461	3.19254	4.59709	8.77023	12.9303	6.01681	6.37431	1.52782	4.14136	7.12399
LH09T3-SE2	5.11967	1.63683	9.69276	5.62012	4.15304	4.59874	4.23877	10.6094	10.4161	5.40135	9.76981	6.08731	6.59369	6.32586	8.50533	1.61633	3.42513	9.63011	7.50456	5.57583	3.58762	3.18685	8.11209	5.11151	10.7285	4.15247	9.43907	9.1311	7.91501	2.11925	7.86269	11.8273	7.41063	4.29029	9.63046	6.91743	0.96521	6.62812	8.45329	6.32785	3.00756	4.28922	8.64996	12.5478	5.94366	6.62934	-0.1794	3.91802	7.34598
LH10T0-SE2	5.66757	1.9789	9.42058	5.28749	3.27029	4.20015	3.21135	10.5867	11.675	5.52347	9.89037	6.28451	7.26592	5.71421	8.94507	1.58822	3.61254	9.52866	7.77736	5.99814	4.29826	3.09476	10.4046	5.79964	10.4846	3.66021	9.55456	10.9998	9.45091	2.0054	9.48972	10.7486	8.31564	3.94833	9.33432	6.73639	0.82764	6.35678	8.31974	7.7251	3.70466	5.1497	8.88888	11.2402	5.6518	7.07119	1.39839	4.20093	9.12989
LH10T3-SE2	5.24131	1.66086	9.83471	5.23491	3.36919	3.80701	3.54796	10.3809	11.1096	6.61842	9.85943	6.32845	7.00591	5.71437	8.18257	1.38946	3.09356	9.81358	8.51588	5.68376	3.39444	2.64519	10.006	5.57163	10.6133	3.30605	10.0411	10.8468	8.88929	1.99486	9.15035	11.3441	7.59764	3.80436	9.84962	6.63422	1.01663	5.96465	7.85602	7.64953	2.73307	4.58536	9.33538	12.7375	5.48924	6.54442	1.57445	3.30062	7.8765
LH12T0-SE2	5.03735	1.93836	9.83659	6.26964	5.00838	3.88467	4.04168	9.96009	12.148	5.10907	9.92653	6.13709	6.4902	6.31557	8.52997	1.99804	3.69231	9.53863	7.82787	5.76847	4.28093	3.15518	8.89564	5.87663	10.2483	4.57335	9.33626	9.93101	8.9047	2.17378	9.03373	12.9141	6.76753	4.47981	9.49621	7.13169	0.95831	6.62134	8.25166	7.08168	3.25262	4.11339	8.75135	11.4802	6.12631	6.43645	-0.00351	3.81659	7.92114
LH12T3-SE2	6.21969	2.17985	10.0043	6.82205	7.13895	4.39696	6.36195	10.332	12.9546	5.45052	10.5991	6.41231	6.5027	6.49657	8.8323	2.07719	3.89808	9.77495	7.82476	6.29154	4.72523	3.41448	9.09643	5.93066	10.6005	4.65277	9.81323	10.6987	9.98801	2.32358	9.43637	13.0019	7.05563	4.65082	9.44379	7.44093	1.14706	6.80109	8.89349	7.19223	4.73118	5.21979	9.01964	11.9808	6.46937	7.25314	0.37497	4.07262	8.12868
LH13T0-SE2	4.72469	1.34046	9.89495	5.29751	4.67269	4.36838	3.88885	11.018	9.86074	5.90318	9.62802	6.04812	7.45086	5.76606	7.24401	1.01269	2.79003	9.43592	7.96289	5.25911	3.99499	2.55492	8.75648	4.54458	9.72223	3.25258	9.00793	8.44131	6.92662	1.51741	7.85481	11.87	7.09059	3.95954	9.69983	6.57397	0.74911	6.38767	7.64071	6.1784	2.00567	2.63721	8.68852	12.2736	5.63584	5.58095	1.35289	3.70578	6.53478
LH14T0-SE2	5.79417	3.03363	9.75731	5.51311	4.20557	4.7454	4.2751	9.40158	11.7414	6.40044	10.199	6.16896	7.23648	6.58023	8.40645	2.29074	3.87464	9.62492	7.94707	6.3374	3.85367	3.38285	9.6053	6.43231	10.4233	3.9334	9.15519	10.3913	8.86597	2.00739	9.59076	10.5453	7.83921	4.54748	9.44244	6.831	0.86926	6.86067	8.35965	7.54059	3.92533	5.35481	9.46638	13.3745	6.14776	6.8577	1.24344	4.01192	7.69931
LH14T3-SE2	5.63449	2.85611	9.71465	6.08814	4.66766	4.54136	4.42121	9.79301	11.1866	9.77168	10.451	6.25147	7.19531	6.42779	7.96856	2.08441	3.8873	9.70882	8.28716	6.07076	3.63472	3.18386	9.63555	6.35304	10.5342	3.92177	9.16778	10.1203	8.48646	1.82631	9.02684	10.8587	7.59509	4.56705	9.60137	6.92832	0.7042	6.60527	8.20744	7.37294	3.89112	5.35362	9.74885	13.3649	5.83194	7.44634	1.27263	4.31076	7.46916
LH15T0-SE2	5.5704	2.47537	9.89698	6.01791	4.49501	5.03177	3.98675	10.646	11.5282	6.2674	10.1403	6.78676	7.63224	6.59593	8.60796	1.58435	3.75984	9.81183	7.61472	5.8976	4.18158	3.4113	9.84084	6.0538	10.7425	4.5804	9.66396	10.9198	9.83801	1.99478	9.22967	13.0402	7.79444	5.24003	9.51584	7.16088	1.21548	7.08137	8.66032	7.31737	2.82682	4.59423	9.18493	12.1835	6.34777	8.22306	1.10833	4.90901	9.31224
LH15T3-SE2	5.85133	2.04704	9.98795	6.49684	5.15565	4.53804	4.31998	10.7438	11.5983	5.89949	10.3932	6.63409	7.32307	6.65614	8.34801	1.77993	3.80544	10.0653	8.00665	5.86251	3.7213	3.33723	9.88486	5.62122	10.7983	4.60998	10.1334	10.2401	9.39075	2.01204	8.63147	13.4195	7.58677	4.84268	9.84559	7.2382	1.17217	6.81495	8.79455	7.23755	3.19495	5.02793	9.25168	12.8883	6.116	8.58894	0.37157	4.4441	8.85812
LH16T0-SE2	5.60021	3.0989	9.76681	6.20886	3.86482	5.18678	3.64418	10.1109	12.0778	6.49225	10.5706	5.98722	6.91016	6.53071	8.85226	1.93664	4.13397	9.80199	7.84511	6.31714	4.66304	3.63844	9.68567	6.07427	10.3488	4.9184	8.80463	10.7828	9.74493	1.72055	9.91838	11.8922	7.93219	4.68962	9.77551	6.75228	0.85102	6.89131	8.98606	7.75004	3.28418	4.58775	9.17362	12.9515	6.1724	7.47857	1.46489	4.88957	7.97702
LH16T3-SE2	5.67629	3.45356	9.73106	6.37234	3.6051	5.22944	4.15099	10.2766	12.4142	7.30716	10.6657	6.32442	7.11156	6.66584	8.94209	2.1431	4.24959	9.88871	7.87757	6.39671	4.84956	3.7594	9.77434	6.45999	10.4079	4.98012	8.914	11.4919	10.0216	1.74487	10.1728	12.3372	8.39266	4.70896	9.68181	6.98327	0.75779	7.0031	8.94794	8.02142	3.68039	4.96411	9.31354	12.9038	6.18523	7.40892	1.41813	5.11479	8.21221
LH21T0-SE2	6.0058	2.61247	9.73934	6.99804	4.62092	4.74079	4.45266	11.4108	12.2943	6.88401	10.9812	7.7087	8.16399	7.39395	9.24961	2.24713	4.43448	10.1435	7.53994	6.70848	4.94203	4.09246	10.6833	7.18358	11.0581	4.73891	10.3041	11.4041	12.2312	3.07682	11.0819	12.8098	10.2161	4.99088	9.86672	7.41782	1.56743	7.07263	8.55343	8.31585	3.64234	5.60638	9.58074	12.889	6.60317	8.08418	1.45581	4.95224	9.72078
LH21T3-SE2	5.4927	2.50231	9.89097	6.58783	4.48081	3.96441	4.01235	10.8712	11.7642	6.01555	10.732	7.05855	7.55162	6.90667	8.688	2.14236	3.90157	9.85725	7.3051	6.15816	4.45719	3.69178	10.3765	6.58551	10.9774	4.43185	9.93361	10.6103	9.6289	2.3966	10.0175	12.7198	8.6328	4.9508	9.22755	7.11215	1.35885	6.58876	8.39236	7.56259	3.03028	5.22408	9.29602	13.0348	6.24265	9.34163	0.22264	4.25726	8.822
LH22T0-SE2	5.00239	1.99609	9.57101	6.25212	2.96734	4.75309	3.73055	10.0418	12.521	5.96551	10.8717	6.84541	7.34519	6.05137	9.37787	2.2144	3.96536	9.81478	7.61947	6.40215	4.43234	3.79938	11.0088	6.88565	10.4816	4.21667	9.25161	12.0711	9.86517	1.87829	10.0793	11.9857	9.97303	4.36291	9.54055	7.10507	3.58731	6.7578	8.74565	8.32805	3.6185	5.70463	9.00735	11.7401	5.92057	7.78812	1.33078	4.83686	10.3548
LH22T3-SE2	4.73627	2.02125	9.68387	6.49753	3.61567	4.52732	3.59968	9.84404	12.1177	5.34689	10.8674	6.5446	7.05123	6.07646	9.17934	2.01245	3.8336	9.75089	7.73579	6.20379	4.03223	3.53532	10.5946	6.62839	10.4706	4.06442	9.37924	11.217	9.5447	2.15235	9.3447	12.2482	9.11409	4.47122	9.34875	7.05448	3.61871	6.5331	8.60687	7.76939	3.35492	4.9087	9.08636	11.8913	5.5827	8.45551	1.60062	4.34927	9.96548
LH23T0-SE2	5.22678	1.98759	9.93957	6.24402	4.46288	4.63061	4.2719	11.4322	11.9766	5.33565	10.2313	7.76646	9.19799	6.04795	8.6772	1.31227	3.54128	10.0052	8.55321	6.12314	4.53105	3.43438	8.4302	5.54298	10.4106	4.55174	11.1681	12.0021	10.0116	1.82525	8.96517	12.219	8.41819	4.37244	9.83235	6.91027	0.78606	6.68433	8.65788	7.04139	4.29342	4.47573	9.36884	11.985	5.64078	6.42983	1.79985	4.73953	8.56009
LH23T3-SE2	5.39196	2.05185	10.2694	5.97448	4.95164	4.74841	4.18945	11.3919	11.5816	6.45009	10.3504	6.78734	8.09003	6.24503	8.52481	1.44919	3.41706	10.2035	8.90819	5.62635	4.00006	3.14725	8.6068	4.97825	10.6964	4.31894	11.2897	9.54154	9.79747	2.35955	8.64188	12.8207	6.8421	4.46763	9.79949	6.85163	0.64124	6.51821	8.19631	6.9411	4.45844	4.41053	9.9391	12.4178	5.67997	7.15278	1.59171	3.66505	8.15788
LH24T0-SE2	5.07059	1.51872	9.24019	5.45723	3.48938	4.08182	3.2195	9.01731	11.9167	6.58306	10.8517	6.42911	6.44936	6.30839	8.75542	1.51383	3.79247	9.99751	7.29833	6.36646	3.13882	3.18215	10.791	5.37023	10.3535	4.00194	8.45266	10.3453	8.94477	1.91108	8.87525	11.6296	8.35805	4.01644	9.20795	7.40916	0.75606	6.59698	8.73366	7.24492	3.1496	3.96133	8.74095	11.9372	5.51507	7.23359	1.31602	4.51124	8.98092
LH24T3-SE2	5.16142	1.87968	9.1422	5.5232	3.39623	4.10782	3.077	9.03583	11.9379	6.30352	10.6166	6.2607	6.20371	6.26097	8.6408	2.20187	3.86771	10.2334	6.99918	6.31611	3.28502	3.19165	10.7206	5.3459	10.2886	3.84252	8.55548	10.059	8.64706	1.98778	8.74981	11.4201	8.42736	4.41192	8.88795	7.24074	0.77986	6.62836	8.6943	7.14782	3.20438	4.13789	8.53523	12.095	5.5508	7.29249	1.37409	4.35642	8.96899
LH25T0-SE2	5.40454	2.33972	9.69776	6.83434	3.57175	4.73434	3.56052	10.6425	11.4168	5.98203	10.5484	6.51437	8.11637	5.74391	9.00701	1.95893	3.85501	9.46044	8.02496	5.98303	3.41962	3.27256	8.54062	5.12375	10.0582	4.27055	8.19332	10.3198	7.91575	1.94189	8.7739	11.3244	7.72325	4.53814	9.72314	6.52127	0.74185	6.81537	8.37865	6.71517	3.34485	4.03281	8.98425	12.4096	5.63049	5.81689	1.63405	4.18787	8.81065
LH25T3-SE2	5.26871	1.99093	9.80937	6.83147	5.41495	4.8799	3.57762	10.8334	10.9701	5.58381	10.5698	6.2774	7.70417	5.72564	8.84918	0.99509	3.51196	9.63233	8.16432	5.81803	2.8175	3.04954	8.248	4.62876	10.1091	4.07251	8.73224	9.68498	7.76286	1.68408	8.03583	12.257	7.16737	4.56921	9.56734	6.43262	0.24	6.46947	8.29729	6.53228	3.32954	4.11508	9.08663	12.6206	5.34782	7.88444	1.16561	3.28649	7.95215
LH26T0-SE2	5.42461	5.44361	9.9063	7.02145	5.593	5.27167	4.9559	9.46855	11.1233	6.4723	10.4351	7.07556	7.06826	6.72852	8.61755	1.68912	4.21239	9.83455	7.78039	5.93011	4.77897	3.15896	10.4311	5.71586	10.9356	4.46685	9.06097	9.49406	8.72825	2.18034	8.81237	10.4571	7.141	5.67656	9.31128	7.18521	1.17198	7.37394	8.46824	7.82774	2.84748	4.78108	10.0061	12.8489	6.12402	8.73496	0.35851	3.83325	7.76585
LH26T3-SE2	5.21258	5.12453	9.70834	6.88536	5.31351	5.14547	4.32896	9.24903	10.7271	6.2432	10.2672	6.857	6.83907	6.2991	8.29305	1.61952	3.99811	9.73517	8.02745	5.77	4.36996	3.22508	9.98379	5.51064	10.8985	4.10531	9.25713	8.69881	7.56164	2.36387	8.4031	10.6584	6.50426	5.57281	9.11228	6.77234	1.07876	7.10608	8.61751	7.4868	2.62808	4.2754	9.7878	13.1178	5.75006	6.00646	0.03873	3.72083	6.745
LH27T0-SE2	5.94647	2.3669	10.3558	6.04185	6.21023	4.52025	5.5433	11.2439	11.2653	7.941	9.84033	6.61989	7.67137	6.68197	8.03662	1.70946	3.94143	10.1494	9.04369	6.03342	3.80716	2.86911	8.9282	6.33162	10.5045	4.15	9.19988	9.92452	8.67931	2.25864	9.92309	12.4401	6.88969	4.44687	10.5001	6.68187	1.00735	7.01797	8.02717	8.24135	4.01775	5.32654	9.59938	13.0524	6.40419	6.1608	0.07569	4.32217	7.13821
LH27T3-SE2	5.43845	2.21267	10.3845	6.25157	3.96001	4.39979	4.13838	11.4216	11.0029	5.85783	10.6668	6.70965	7.24092	6.3404	7.63557	1.4607	3.58358	10.2381	9.52126	5.70362	3.38464	2.77093	9.06749	6.067	10.5655	3.88559	9.94229	9.52275	8.47157	2.20634	9.6743	13.2385	6.79946	4.43011	10.5125	6.36774	0.88498	6.40505	7.93705	8.20749	3.74249	4.97945	9.70697	12.7861	5.96419	6.00197	0.69539	3.48377	6.84977
LH29T0-SE2	5.38919	2.53766	10.0039	5.68243	5.08613	5.51839	4.74144	10.7431	10.8032	5.64737	9.68235	6.17925	7.01302	6.78218	8.50097	1.85412	4.00425	10.0104	8.95481	5.93491	4.25983	3.22465	9.00304	5.56276	10.5081	4.97679	9.32932	9.21525	8.29	2.27621	8.79382	12.6511	7.13043	4.65127	9.98413	7.14559	1.84765	7.27702	8.39612	6.86649	3.01098	3.56675	9.18999	12.9475	6.0318	6.03737	0.81674	4.23615	7.54942
LH29T3-SE2	5.31768	2.32382	10.2105	5.62583	4.75003	5.21697	4.32612	10.9013	10.944	5.37436	9.74149	6.14406	7.03174	6.57077	8.58021	1.29115	3.67434	10.1576	8.98268	5.90434	4.11272	3.19904	8.71012	5.28082	10.6054	4.95311	9.46692	9.45235	8.27198	1.74353	8.93975	12.8771	7.25573	4.69364	9.99979	7.13519	1.26894	7.2222	8.55039	6.85273	3.05646	3.61171	9.31351	12.9238	6.1262	6.14673	0.51144	4.38189	7.6869
LH30T0-SE2	5.775	1.86522	9.96208	6.32317	5.53922	4.82416	4.64085	11.573	11.3666	5.84855	10.4941	6.94969	7.16703	6.75874	8.72233	1.5625	3.90357	9.89283	8.39645	6.33805	3.75092	3.90802	11.2193	6.36838	10.8049	4.2488	9.72726	10.2743	9.03273	1.63016	8.54134	10.7257	8.44732	4.30144	9.79205	6.75618	1.49937	6.95775	8.31262	7.49901	3.17447	4.26189	9.82568	11.8337	6.15111	8.21985	-0.19079	4.02921	8.65948
LH30T3-SE2	5.97747	1.96232	10.0641	6.65762	5.96993	5.1484	4.56887	11.8544	11.8444	5.47852	10.7642	6.80734	7.14961	6.82974	8.87138	1.35087	3.96805	10.1307	9.04233	6.25564	3.77774	3.84889	11.6184	6.554	11.032	4.34653	10.0667	10.2081	8.76292	2.19853	8.97974	11.101	8.28026	4.3619	9.92818	6.73943	1.29554	7.10314	8.45736	7.6581	3.76964	4.93483	10.1155	12.5406	6.12977	7.84295	0.53561	4.71042	8.36236
LH31T0-SE2	5.28049	1.84243	9.48977	6.03769	4.65156	3.9067	4.28881	11.8378	13.1852	6.16023	10.419	7.4569	7.44079	6.67368	9.28909	2.18074	7.47862	10.3808	7.50878	6.84199	4.00253	3.71781	10.3951	7.17242	10.406	3.88934	9.64647	13.5076	10.8166	1.52899	11.0701	12.0122	10.6554	4.32559	9.55052	7.43835	0.75996	7.00603	8.63147	9.12707	3.7066	5.18446	9.40783	12.1059	5.94595	8.33	1.32595	4.90882	10.445
LH31T3-SE2	5.00084	1.67553	9.35057	6.00666	3.29404	3.91212	3.04575	11.2441	13.2058	6.31163	10.418	6.78588	7.00673	6.26672	9.07331	1.62186	5.19904	10.0906	7.35183	6.5737	3.43288	3.58528	10.3041	7.01104	10.5552	3.55282	9.0489	13.5479	9.29626	1.46914	10.4364	11.2793	10.1295	4.35006	8.82958	6.92969	0.3594	6.67702	8.44303	8.42965	3.28026	4.7965	9.15872	11.9302	5.7315	7.87874	1.3547	4.26105	10.0513
LH32T0-SE2	5.43865	2.83374	10.2497	5.50452	4.64204	7.11877	4.37553	9.55747	10.2601	8.08367	10.3247	6.99959	7.77127	7.00395	9.46443	2.0815	4.33629	10.0636	8.62931	6.53609	4.08197	3.6125	10.6028	6.56796	10.8759	5.4105	9.95934	8.99232	11.4213	2.2547	8.73765	12.8947	8.47212	4.70383	9.44316	7.32564	1.26772	6.93198	8.41232	7.85568	3.66297	4.52629	9.76153	12.0669	6.47468	8.47313	0.0819	5.09128	8.1428
LH32T3-SE2	5.40127	2.97286	10.0797	5.65857	5.1564	6.22622	4.82539	9.35967	10.785	9.0063	10.1437	7.20639	7.66794	6.70181	9.31246	2.08642	4.19908	9.98165	8.59844	6.4382	3.63112	3.54167	10.1438	6.43042	10.7926	4.95163	9.99812	9.75515	11.3821	2.51412	8.4579	12.7324	9.92914	4.2827	9.48098	7.22008	1.42954	6.60738	8.30478	7.61041	3.62559	4.62008	9.21217	12.4097	6.22964	9.46859	0.58294	4.22557	9.00781
LH33T0-SE2	5.04177	3.52146	10.0406	5.89842	5.45466	4.9158	4.15337	9.9062	11.3786	5.85115	10.5692	6.02889	7.09032	6.51293	7.71049	1.15086	3.38661	9.41796	8.67803	5.57669	3.57	2.90873	10.3445	5.68575	10.6512	3.55011	9.14124	9.70955	9.70049	1.73357	9.34798	11.9455	7.49246	3.9376	9.86216	6.48737	0.38649	6.45979	7.59484	7.34758	3.05639	4.19109	9.80339	12.8132	5.80438	7.06921	1.49047	3.97676	7.82778
LH33T3-SE2	4.61903	3.14896	9.85292	5.24667	4.66887	4.93272	3.68953	9.34044	11.0335	6.16707	10.0237	5.63433	6.69747	6.10344	7.20239	1.16363	2.8408	9.32357	8.59358	5.2405	2.8269	2.45662	9.8545	5.10409	10.4522	3.30062	9.1635	9.1765	8.87563	1.69563	8.91538	11.9129	6.76777	3.79651	9.85884	6.12513	0.76912	5.77442	7.4613	6.77023	2.65755	3.63805	9.24507	12.8903	5.41728	7.99988	1.35218	3.41149	7.14814
LH34T0-SE2	5.41908	2.25917	9.99442	6.08328	4.32765	4.83177	4.26298	10.6413	13.12	6.11241	11.1391	6.96962	6.97226	6.86971	9.6961	1.8209	4.40294	10.2309	8.4352	6.52325	5.13691	3.88008	10.2079	6.8701	10.8777	5.10036	9.54394	10.5089	9.70136	2.68818	9.49449	11.1476	8.18489	4.82261	9.60132	7.86806	1.15261	7.39264	9.0835	7.80741	3.6633	4.41002	8.79311	12.8564	6.518	7.77605	0.35135	5.06432	9.48196
LH34T3-SE2	5.18601	1.92388	9.30645	6.31009	3.41444	4.75813	3.90184	9.95202	11.8301	6.41248	10.8472	6.70214	6.42587	6.37235	9.43053	1.84907	4.05583	10.0122	7.41387	6.30325	4.53304	3.63538	9.74177	6.31654	10.6304	4.70934	8.46783	9.72617	8.61611	2.28053	7.89923	10.1331	7.53801	4.73814	8.66632	7.54656	1.13016	7.03525	8.93448	7.31188	2.92398	4.07041	8.35053	12.6366	6.14933	8.71022	-0.52613	4.03872	8.30838
LH35T0-SE2	5.78497	2.35542	9.68399	6.45763	5.76529	4.91562	4.83617	9.70074	12.5337	6.50785	10.5786	7.39259	8.17991	6.70058	8.86425	2.06844	4.07703	10.0704	8.19378	6.21105	4.37768	3.74608	10.3842	6.38196	10.9581	4.87016	9.21846	11.7368	10.0398	2.29385	9.80752	11.3305	8.42425	4.67856	9.93496	7.93215	1.60432	7.13763	9.31385	7.69781	4.54179	5.1163	9.10676	13.1229	6.21297	8.42754	0.15475	4.72208	8.56771
LH35T3-SE2	5.34069	1.94379	9.81825	6.39565	4.90714	4.79739	4.41955	10.342	12.5368	6.34757	10.1608	7.28271	7.99937	6.5424	8.51828	1.74386	3.96321	10.1539	8.33106	6.15976	4.14906	3.7921	9.99875	6.32897	11.0573	4.86322	9.51896	11.6192	10.1612	2.15055	9.32549	11.9856	8.2607	4.8136	9.90242	7.62602	1.62122	6.853	9.17729	7.52723	4.67429	4.85386	9.19497	13.4201	6.1649	9.50042	0.84943	4.20779	8.58542
S53	5.26875	2.0069	10.1326	5.84538	5.19157	4.80552	4.82262	11.0588	10.5267	6.40789	10.0649	6.71625	6.90837	6.6517	7.8681	1.33329	3.71136	9.89593	8.72829	5.9597	3.66471	3.36865	9.48964	6.32902	10.5065	3.97196	9.44059	9.44729	7.63973	2.13847	8.58293	12.0747	7.91246	4.74004	10.0496	6.97007	1.66572	7.27825	7.72491	7.48671	3.37797	3.91209	9.65547	12.4018	6.12376	6.46297	1.75184	3.94349	8.11005
S54	5.1031	1.92233	10.0366	5.82021	4.69677	4.79199	3.74612	10.5621	10.0903	4.46393	9.05136	7.34115	7.6712	6.37216	7.3884	0.96321	3.21428	9.71611	8.78656	5.49017	3.94545	2.36497	8.08206	5.1097	9.95211	3.38354	10.4773	9.75223	8.31032	1.73526	7.97856	13.2074	6.75186	4.43215	10.2325	7.08526	1.09001	6.52806	7.62982	7.12672	3.02003	3.28565	9.50319	12.2403	5.81924	6.88039	1.63606	3.24306	6.72452
S73	5.27072	1.90719	10.4164	6.1199	5.86458	4.55978	4.94284	11.5179	10.9296	10.0225	10.3869	6.64983	7.37614	6.6268	8.45367	1.37862	3.85366	10.1275	8.9055	5.89073	4.36762	3.03645	9.05402	5.31872	10.4812	4.06578	8.62256	9.17178	7.54391	2.39054	7.99681	11.9162	6.73136	4.75342	9.97888	7.21852	1.0795	7.25378	8.12784	7.05653	3.23619	4.0337	9.5323	12.222	6.21685	5.94485	0.30681	3.94101	8.11077
S76	5.12829	1.78325	10.4725	6.67076	4.69072	5.11592	3.67197	11.5351	10.8362	5.51607	10.2805	5.89136	7.32717	6.67341	7.98567	1.11896	3.41892	9.4322	8.50449	5.64959	3.75499	2.92632	9.17925	5.45781	10.2398	4.06	9.53836	9.07623	8.07634	2.02706	7.92144	12.8743	6.53154	4.5672	9.93401	7.92199	1.33163	6.92842	7.73798	6.75422	2.84374	2.97499	8.81163	11.4606	6.21046	7.15957	-0.60031	3.53443	7.56597
S78	5.6417	1.7153	9.5356	5.5256	5.45779	4.96352	4.6456	9.43251	10.6028	6.49418	10.1388	6.62678	7.29542	6.07274	8.17575	0.86486	3.11869	9.46578	7.945	5.73774	3.33399	2.59933	8.73696	5.15139	10.0731	3.80528	8.77212	8.96843	7.56916	1.44562	8.18905	11.0753	6.59734	4.32871	9.91672	7.44269	0.69199	6.6754	7.47051	7.04722	3.2552	3.61423	9.37967	12.8317	6.03655	6.38564	1.70119	3.20102	7.05455
S81	5.3334	1.87996	10.2067	5.68495	4.70715	4.89162	4.30077	11.1724	10.0733	6.28711	10.3185	8.02901	8.81594	6.9577	8.42966	1.28806	3.57657	10.1813	9.13431	5.85572	3.67906	2.84531	9.12853	5.32524	10.2623	4.66483	9.56167	9.60813	8.54742	2.38621	8.13166	13.6971	7.09511	4.75823	9.9981	7.10783	1.02768	7.01045	7.63841	6.90322	3.27858	3.56154	9.25724	12.4281	6.55268	6.28441	0.36929	3.76527	7.04569
S82	5.00174	1.6157	10.0988	6.11278	5.40098	4.53181	4.48167	10.3365	10.597	5.47261	10.6933	6.79563	6.72362	6.34432	7.74613	1.18332	3.26776	10.0579	8.59402	6.26511	3.85589	2.82781	10.7561	4.64348	10.1044	3.80608	9.36705	8.90295	8.10274	1.93988	8.8634	12.5214	7.64178	4.16876	10.3929	6.29127	1.01082	6.70126	7.42923	7.33766	3.02495	3.52832	9.51287	11.6444	5.93534	7.82766	1.77314	3.6411	7.99639
S84	4.69304	1.17108	9.86755	5.30111	4.56785	4.07714	3.04727	9.88565	9.81794	4.26875	9.7566	6.04823	6.91234	5.92698	7.07627	1.24933	3.21167	9.31594	7.10589	5.25799	3.37619	2.55024	8.13977	4.00069	9.73997	3.35211	8.87198	8.7813	7.2198	1.55141	7.42593	11.9603	6.53794	4.08466	9.25505	7.0989	0.32979	6.36479	7.48286	6.59679	2.31985	2.55008	8.39994	11.9603	5.79186	8.52113	0.88138	3.32469	7.19411
[truncated: 43 more columns]

## Sheet: Baseline protein levels
SampleID	ADA	ADGRG1	ANGPT1	ANGPT2	ARG1	CAIX	CASP-8	CCL17	CCL19	CCL20	CCL23	CCL3	CCL4	CD244	CD27	CD28	CD4	CD40	CD40-L	CD5	CD70	CD83	CD8A	CRTAM	CSF-1	CX3CL1	CXCL1	CXCL10	CXCL11	CXCL12	CXCL13	CXCL5	CXCL9	DCN	EGF	FASLG	FGF2	Gal-1	Gal-9	GZMA	GZMB	GZMH	HGF	HO-1	ICOSLG	IFN-gamma	IL-1 alpha	IL10	IL12
LH01T0-SE2	5.69479	1.85429	9.74791	5.24295	3.7498	4.48981	3.56643	10.3225	12.3494	7.34483	10.2068	6.5753	7.52264	6.35352	8.94006	1.98085	3.96168	9.57226	8.38551	6.0468	4.82983	3.49469	9.34942	5.98	10.2082	3.81628	9.64411	11.723	11.5466	2.09459	10.2357	12.4149	8.87068	4.0889	9.76085	7.35058	0.92632	6.48129	8.56142	7.69091	3.47223	4.44196	9.22237	12.1521	5.86332	8.02495	1.67233	5.21737	8.19198
LH02T0-SE2	5.37749	1.99077	9.75491	5.64061	5.03032	4.28479	3.42149	10.404	11.5444	5.74053	10.2205	6.31801	7.10471	6.29952	8.64799	1.85471	3.72805	9.67909	7.42339	5.7582	3.4877	3.16866	9.75978	6.2948	10.2986	3.83195	9.6286	10.5013	8.77914	1.87239	9.55497	12.5005	8.43614	4.14212	9.38189	6.99377	1.06228	6.75507	8.20342	7.33191	2.47476	4.42045	8.74864	11.9557	5.82906	7.96777	2.21944	3.96757	7.92775
LH03T0-SE2	5.44988	1.32857	9.74425	6.39396	5.79525	4.20902	4.44968	10.7832	13.1096	6.76931	10.495	6.81337	7.94576	6.29365	8.52412	0.96988	3.60404	9.83145	8.37537	5.90193	3.92557	3.41709	10.0932	5.79217	10.5182	4.17547	9.01565	10.3565	9.11014	2.13465	9.15864	11.5659	6.474	4.04312	9.8859	6.24628	1.56207	6.71641	8.56528	7.01626	3.57462	3.86532	9.61208	12.6375	5.68851	7.13696	1.78031	4.30926	8.00341
LH04T0-SE2	5.9197	2.40539	10.0482	6.39147	4.62414	4.33727	4.45697	10.1243	11.8881	5.85077	10.9463	6.62606	7.06447	6.60516	8.35693	2.21236	4.27942	9.73914	8.16024	6.32765	3.6371	3.49804	10.4482	5.28435	10.7522	4.83557	9.71335	9.65193	8.66092	2.73139	9.22853	11.8357	7.03247	4.67236	9.54236	7.82187	1.28248	7.07339	8.70381	7.20055	3.45526	3.7562	9.38692	12.6609	6.44443	6.93078	1.18333	4.85707	8.23017
LH05T0-SE2	5.2349	2.01823	10.0031	6.36475	3.76058	4.04251	3.80083	10.2098	11.3241	12.3056	9.45083	5.96482	7.25371	6.40075	9.1355	1.4807	3.76805	9.4661	8.28434	5.52126	4.5162	3.06625	8.2758	5.21172	10.4703	4.26006	9.40196	10.701	10.0729	2.06632	8.77074	13.0557	7.51875	4.21599	9.67231	6.92535	0.99608	6.88357	8.55237	7.40741	3.21322	4.25186	8.80153	12.2626	5.98686	7.14635	0.35333	4.15513	7.51548
LH06T0-SE2	5.11582	1.5178	9.56996	6.2585	3.99738	5.22371	3.44054	11.0784	10.9242	5.60245	10.809	6.47427	7.05943	6.2961	7.47798	0.77674	3.18465	9.53732	7.51129	5.74401	3.99446	2.92996	10.4367	6.01915	10.0335	3.35436	9.18327	9.87008	8.00528	1.28385	8.39805	10.8594	7.16534	4.25077	9.14817	6.82213	0.60771	6.68064	7.57281	7.06339	1.96668	3.39761	8.88161	12.2458	5.85951	6.76573	1.11117	3.91683	8.03186
LH07T0-SE2	5.35375	2.82011	9.38794	6.41439	3.55767	5.1104	4.88497	11.8927	11.3855	5.79236	10.6262	7.02295	8.31754	6.99493	8.92047	1.50021	4.21035	10.1176	7.63193	6.00297	4.37524	3.94835	9.96864	7.8241	10.754	5.21152	8.76155	12.2725	9.60923	2.20464	9.83682	10.2896	9.95863	4.75108	9.24549	7.90954	1.24747	7.13694	8.59545	8.15487	4.21252	5.14979	9.33241	13.4222	6.37071	8.54061	0.60176	5.26403	9.30844
LH08T0-SE2	5.57456	2.53001	9.83614	6.45963	5.00265	4.54314	4.73133	10.9167	13.0265	7.73026	10.6442	7.13977	6.91623	7.2542	9.2599	2.81493	4.38032	9.90078	8.04415	6.95273	4.68216	4.28478	12.263	8.19238	11.0905	4.76878	9.30926	12.3581	10.5922	2.41986	10.8293	10.434	10.2983	4.54044	9.81287	8.44485	1.76204	6.97688	9.02416	8.91553	4.09944	6.59426	9.09161	12.4643	6.57572	8.71876	1.06393	5.8239	10.7486
LH09T0-SE2	5.21936	1.74265	9.59976	5.8848	4.39355	5.23712	4.36835	10.3452	10.2691	8.1224	10.035	6.04575	6.72672	6.45107	8.49781	1.09028	3.48255	9.52155	7.3627	5.68341	3.83671	3.07232	8.92388	5.35839	10.6542	4.26818	9.61535	9.19961	7.74379	2.09969	7.64489	11.687	6.69719	4.52315	9.32368	7.18042	0.96395	6.5724	8.24039	6.55461	3.19254	4.59709	8.77023	12.9303	6.01681	6.37431	1.52782	4.14136	7.12399
LH10T0-SE2	5.66757	1.9789	9.42058	5.28749	3.27029	4.20015	3.21135	10.5867	11.675	5.52347	9.89037	6.28451	7.26592	5.71421	8.94507	1.58822	3.61254	9.52866	7.77736	5.99814	4.29826	3.09476	10.4046	5.79964	10.4846	3.66021	9.55456	10.9998	9.45091	2.0054	9.48972	10.7486	8.31564	3.94833	9.33432	6.73639	0.82764	6.35678	8.31974	7.7251	3.70466	5.1497	8.88888	11.2402	5.6518	7.07119	1.39839	4.20093	9.12989
LH12T0-SE2	5.03735	1.93836	9.83659	6.26964	5.00838	3.88467	4.04168	9.96009	12.148	5.10907	9.92653	6.13709	6.4902	6.31557	8.52997	1.99804	3.69231	9.53863	7.82787	5.76847	4.28093	3.15518	8.89564	5.87663	10.2483	4.57335	9.33626	9.93101	8.9047	2.17378	9.03373	12.9141	6.76753	4.47981	9.49621	7.13169	0.95831	6.62134	8.25166	7.08168	3.25262	4.11339	8.75135	11.4802	6.12631	6.43645	-0.00351	3.81659	7.92114
LH13T0-SE2	4.72469	1.34046	9.89495	5.29751	4.67269	4.36838	3.88885	11.018	9.86074	5.90318	9.62802	6.04812	7.45086	5.76606	7.24401	1.01269	2.79003	9.43592	7.96289	5.25911	3.99499	2.55492	8.75648	4.54458	9.72223	3.25258	9.00793	8.44131	6.92662	1.51741	7.85481	11.87	7.09059	3.95954	9.69983	6.57397	0.74911	6.38767	7.64071	6.1784	2.00567	2.63721	8.68852	12.2736	5.63584	5.58095	1.35289	3.70578	6.53478
LH14T0-SE2	5.79417	3.03363	9.75731	5.51311	4.20557	4.7454	4.2751	9.40158	11.7414	6.40044	10.199	6.16896	7.23648	6.58023	8.40645	2.29074	3.87464	9.62492	7.94707	6.3374	3.85367	3.38285	9.6053	6.43231	10.4233	3.9334	9.15519	10.3913	8.86597	2.00739	9.59076	10.5453	7.83921	4.54748	9.44244	6.831	0.86926	6.86067	8.35965	7.54059	3.92533	5.35481	9.46638	13.3745	6.14776	6.8577	1.24344	4.01192	7.69931
LH15T0-SE2	5.5704	2.47537	9.89698	6.01791	4.49501	5.03177	3.98675	10.646	11.5282	6.2674	10.1403	6.78676	7.63224	6.59593	8.60796	1.58435	3.75984	9.81183	7.61472	5.8976	4.18158	3.4113	9.84084	6.0538	10.7425	4.5804	9.66396	10.9198	9.83801	1.99478	9.22967	13.0402	7.79444	5.24003	9.51584	7.16088	1.21548	7.08137	8.66032	7.31737	2.82682	4.59423	9.18493	12.1835	6.34777	8.22306	1.10833	4.90901	9.31224
LH16T0-SE2	5.60021	3.0989	9.76681	6.20886	3.86482	5.18678	3.64418	10.1109	12.0778	6.49225	10.5706	5.98722	6.91016	6.53071	8.85226	1.93664	4.13397	9.80199	7.84511	6.31714	4.66304	3.63844	9.68567	6.07427	10.3488	4.9184	8.80463	10.7828	9.74493	1.72055	9.91838	11.8922	7.93219	4.68962	9.77551	6.75228	0.85102	6.89131	8.98606	7.75004	3.28418	4.58775	9.17362	12.9515	6.1724	7.47857	1.46489	4.88957	7.97702
LH21T0-SE2	6.0058	2.61247	9.73934	6.99804	4.62092	4.74079	4.45266	11.4108	12.2943	6.88401	10.9812	7.7087	8.16399	7.39395	9.24961	2.24713	4.43448	10.1435	7.53994	6.70848	4.94203	4.09246	10.6833	7.18358	11.0581	4.73891	10.3041	11.4041	12.2312	3.07682	11.0819	12.8098	10.2161	4.99088	9.86672	7.41782	1.56743	7.07263	8.55343	8.31585	3.64234	5.60638	9.58074	12.889	6.60317	8.08418	1.45581	4.95224	9.72078
LH22T0-SE2	5.00239	1.99609	9.57101	6.25212	2.96734	4.75309	3.73055	10.0418	12.521	5.96551	10.8717	6.84541	7.34519	6.05137	9.37787	2.2144	3.96536	9.81478	7.61947	6.40215	4.43234	3.79938	11.0088	6.88565	10.4816	4.21667	9.25161	12.0711	9.86517	1.87829	10.0793	11.9857	9.97303	4.36291	9.54055	7.10507	3.58731	6.7578	8.74565	8.32805	3.6185	5.70463	9.00735	11.7401	5.92057	7.78812	1.33078	4.83686	10.3548
LH23T0-SE2	5.22678	1.98759	9.93957	6.24402	4.46288	4.63061	4.2719	11.4322	11.9766	5.33565	10.2313	7.76646	9.19799	6.04795	8.6772	1.31227	3.54128	10.0052	8.55321	6.12314	4.53105	3.43438	8.4302	5.54298	10.4106	4.55174	11.1681	12.0021	10.0116	1.82525	8.96517	12.219	8.41819	4.37244	9.83235	6.91027	0.78606	6.68433	8.65788	7.04139	4.29342	4.47573	9.36884	11.985	5.64078	6.42983	1.79985	4.73953	8.56009
LH24T0-SE2	5.07059	1.51872	9.24019	5.45723	3.48938	4.08182	3.2195	9.01731	11.9167	6.58306	10.8517	6.42911	6.44936	6.30839	8.75542	1.51383	3.79247	9.99751	7.29833	6.36646	3.13882	3.18215	10.791	5.37023	10.3535	4.00194	8.45266	10.3453	8.94477	1.91108	8.87525	11.6296	8.35805	4.01644	9.20795	7.40916	0.75606	6.59698	8.73366	7.24492	3.1496	3.96133	8.74095	11.9372	5.51507	7.23359	1.31602	4.51124	8.98092
LH25T0-SE2	5.40454	2.33972	9.69776	6.83434	3.57175	4.73434	3.56052	10.6425	11.4168	5.98203	10.5484	6.51437	8.11637	5.74391	9.00701	1.95893	3.85501	9.46044	8.02496	5.98303	3.41962	3.27256	8.54062	5.12375	10.0582	4.27055	8.19332	10.3198	7.91575	1.94189	8.7739	11.3244	7.72325	4.53814	9.72314	6.52127	0.74185	6.81537	8.37865	6.71517	3.34485	4.03281	8.98425	12.4096	5.63049	5.81689	1.63405	4.18787	8.81065
LH26T0-SE2	5.42461	5.44361	9.9063	7.02145	5.593	5.27167	4.9559	9.46855	11.1233	6.4723	10.4351	7.07556	7.06826	6.72852	8.61755	1.68912	4.21239	9.83455	7.78039	5.93011	4.77897	3.15896	10.4311	5.71586	10.9356	4.46685	9.06097	9.49406	8.72825	2.18034	8.81237	10.4571	7.141	5.67656	9.31128	7.18521	1.17198	7.37394	8.46824	7.82774	2.84748	4.78108	10.0061	12.8489	6.12402	8.73496	0.35851	3.83325	7.76585
LH27T0-SE2	5.94647	2.3669	10.3558	6.04185	6.21023	4.52025	5.5433	11.2439	11.2653	7.941	9.84033	6.61989	7.67137	6.68197	8.03662	1.70946	3.94143	10.1494	9.04369	6.03342	3.80716	2.86911	8.9282	6.33162	10.5045	4.15	9.19988	9.92452	8.67931	2.25864	9.92309	12.4401	6.88969	4.44687	10.5001	6.68187	1.00735	7.01797	8.02717	8.24135	4.01775	5.32654	9.59938	13.0524	6.40419	6.1608	0.07569	4.32217	7.13821
LH29T0-SE2	5.38919	2.53766	10.0039	5.68243	5.08613	5.51839	4.74144	10.7431	10.8032	5.64737	9.68235	6.17925	7.01302	6.78218	8.50097	1.85412	4.00425	10.0104	8.95481	5.93491	4.25983	3.22465	9.00304	5.56276	10.5081	4.97679	9.32932	9.21525	8.29	2.27621	8.79382	12.6511	7.13043	4.65127	9.98413	7.14559	1.84765	7.27702	8.39612	6.86649	3.01098	3.56675	9.18999	12.9475	6.0318	6.03737	0.81674	4.23615	7.54942
LH30T0-SE2	5.775	1.86522	9.96208	6.32317	5.53922	4.82416	4.64085	11.573	11.3666	5.84855	10.4941	6.94969	7.16703	6.75874	8.72233	1.5625	3.90357	9.89283	8.39645	6.33805	3.75092	3.90802	11.2193	6.36838	10.8049	4.2488	9.72726	10.2743	9.03273	1.63016	8.54134	10.7257	8.44732	4.30144	9.79205	6.75618	1.49937	6.95775	8.31262	7.49901	3.17447	4.26189	9.82568	11.8337	6.15111	8.21985	-0.19079	4.02921	8.65948
LH31T0-SE2	5.28049	1.84243	9.48977	6.03769	4.65156	3.9067	4.28881	11.8378	13.1852	6.16023	10.419	7.4569	7.44079	6.67368	9.28909	2.18074	7.47862	10.3808	7.50878	6.84199	4.00253	3.71781	10.3951	7.17242	10.406	3.88934	9.64647	13.5076	10.8166	1.52899	11.0701	12.0122	10.6554	4.32559	9.55052	7.43835	0.75996	7.00603	8.63147	9.12707	3.7066	5.18446	9.40783	12.1059	5.94595	8.33	1.32595	4.90882	10.445
LH32T0-SE2	5.43865	2.83374	10.2497	5.50452	4.64204	7.11877	4.37553	9.55747	10.2601	8.08367	10.3247	6.99959	7.77127	7.00395	9.46443	2.0815	4.33629	10.0636	8.62931	6.53609	4.08197	3.6125	10.6028	6.56796	10.8759	5.4105	9.95934	8.99232	11.4213	2.2547	8.73765	12.8947	8.47212	4.70383	9.44316	7.32564	1.26772	6.93198	8.41232	7.85568	3.66297	4.52629	9.76153	12.0669	6.47468	8.47313	0.0819	5.09128	8.1428
LH33T0-SE2	5.04177	3.52146	10.0406	5.89842	5.45466	4.9158	4.15337	9.9062	11.3786	5.85115	10.5692	6.02889	7.09032	6.51293	7.71049	1.15086	3.38661	9.41796	8.67803	5.57669	3.57	2.90873	10.3445	5.68575	10.6512	3.55011	9.14124	9.70955	9.70049	1.73357	9.34798	11.9455	7.49246	3.9376	9.86216	6.48737	0.38649	6.45979	7.59484	7.34758	3.05639	4.19109	9.80339	12.8132	5.80438	7.06921	1.49047	3.97676	7.82778
LH34T0-SE2	5.41908	2.25917	9.99442	6.08328	4.32765	4.83177	4.26298	10.6413	13.12	6.11241	11.1391	6.96962	6.97226	6.86971	9.6961	1.8209	4.40294	10.2309	8.4352	6.52325	5.13691	3.88008	10.2079	6.8701	10.8777	5.10036	9.54394	10.5089	9.70136	2.68818	9.49449	11.1476	8.18489	4.82261	9.60132	7.86806	1.15261	7.39264	9.0835	7.80741	3.6633	4.41002	8.79311	12.8564	6.518	7.77605	0.35135	5.06432	9.48196
LH35T0-SE2	5.78497	2.35542	9.68399	6.45763	5.76529	4.91562	4.83617	9.70074	12.5337	6.50785	10.5786	7.39259	8.17991	6.70058	8.86425	2.06844	4.07703	10.0704	8.19378	6.21105	4.37768	3.74608	10.3842	6.38196	10.9581	4.87016	9.21846	11.7368	10.0398	2.29385	9.80752	11.3305	8.42425	4.67856	9.93496	7.93215	1.60432	7.13763	9.31385	7.69781	4.54179	5.1163	9.10676	13.1229	6.21297	8.42754	0.15475	4.72208	8.56771
S53	5.26875	2.0069	10.1326	5.84538	5.19157	4.80552	4.82262	11.0588	10.5267	6.40789	10.0649	6.71625	6.90837	6.6517	7.8681	1.33329	3.71136	9.89593	8.72829	5.9597	3.66471	3.36865	9.48964	6.32902	10.5065	3.97196	9.44059	9.44729	7.63973	2.13847	8.58293	12.0747	7.91246	4.74004	10.0496	6.97007	1.66572	7.27825	7.72491	7.48671	3.37797	3.91209	9.65547	12.4018	6.12376	6.46297	1.75184	3.94349	8.11005
S54	5.1031	1.92233	10.0366	5.82021	4.69677	4.79199	3.74612	10.5621	10.0903	4.46393	9.05136	7.34115	7.6712	6.37216	7.3884	0.96321	3.21428	9.71611	8.78656	5.49017	3.94545	2.36497	8.08206	5.1097	9.95211	3.38354	10.4773	9.75223	8.31032	1.73526	7.97856	13.2074	6.75186	4.43215	10.2325	7.08526	1.09001	6.52806	7.62982	7.12672	3.02003	3.28565	9.50319	12.2403	5.81924	6.88039	1.63606	3.24306	6.72452
S73	5.27072	1.90719	10.4164	6.1199	5.86458	4.55978	4.94284	11.5179	10.9296	10.0225	10.3869	6.64983	7.37614	6.6268	8.45367	1.37862	3.85366	10.1275	8.9055	5.89073	4.36762	3.03645	9.05402	5.31872	10.4812	4.06578	8.62256	9.17178	7.54391	2.39054	7.99681	11.9162	6.73136	4.75342	9.97888	7.21852	1.0795	7.25378	8.12784	7.05653	3.23619	4.0337	9.5323	12.222	6.21685	5.94485	0.30681	3.94101	8.11077
S76	5.12829	1.78325	10.4725	6.67076	4.69072	5.11592	3.67197	11.5351	10.8362	5.51607	10.2805	5.89136	7.32717	6.67341	7.98567	1.11896	3.41892	9.4322	8.50449	5.64959	3.75499	2.92632	9.17925	5.45781	10.2398	4.06	9.53836	9.07623	8.07634	2.02706	7.92144	12.8743	6.53154	4.5672	9.93401	7.92199	1.33163	6.92842	7.73798	6.75422	2.84374	2.97499	8.81163	11.4606	6.21046	7.15957	-0.60031	3.53443	7.56597
S78	5.6417	1.7153	9.5356	5.5256	5.45779	4.96352	4.6456	9.43251	10.6028	6.49418	10.1388	6.62678	7.29542	6.07274	8.17575	0.86486	3.11869	9.46578	7.945	5.73774	3.33399	2.59933	8.73696	5.15139	10.0731	3.80528	8.77212	8.96843	7.56916	1.44562	8.18905	11.0753	6.59734	4.32871	9.91672	7.44269	0.69199	6.6754	7.47051	7.04722	3.2552	3.61423	9.37967	12.8317	6.03655	6.38564	1.70119	3.20102	7.05455
S81	5.3334	1.87996	10.2067	5.68495	4.70715	4.89162	4.30077	11.1724	10.0733	6.28711	10.3185	8.02901	8.81594	6.9577	8.42966	1.28806	3.57657	10.1813	9.13431	5.85572	3.67906	2.84531	9.12853	5.32524	10.2623	4.66483	9.56167	9.60813	8.54742	2.38621	8.13166	13.6971	7.09511	4.75823	9.9981	7.10783	1.02768	7.01045	7.63841	6.90322	3.27858	3.56154	9.25724	12.4281	6.55268	6.28441	0.36929	3.76527	7.04569
S82	5.00174	1.6157	10.0988	6.11278	5.40098	4.53181	4.48167	10.3365	10.597	5.47261	10.6933	6.79563	6.72362	6.34432	7.74613	1.18332	3.26776	10.0579	8.59402	6.26511	3.85589	2.82781	10.7561	4.64348	10.1044	3.80608	9.36705	8.90295	8.10274	1.93988	8.8634	12.5214	7.64178	4.16876	10.3929	6.29127	1.01082	6.70126	7.42923	7.33766	3.02495	3.52832	9.51287	11.6444	5.93534	7.82766	1.77314	3.6411	7.99639
S84	4.69304	1.17108	9.86755	5.30111	4.56785	4.07714	3.04727	9.88565	9.81794	4.26875	9.7566	6.04823	6.91234	5.92698	7.07627	1.24933	3.21167	9.31594	7.10589	5.25799	3.37619	2.55024	8.13977	4.00069	9.73997	3.35211	8.87198	8.7813	7.2198	1.55141	7.42593	11.9603	6.53794	4.08466	9.25505	7.0989	0.32979	6.36479	7.48286	6.59679	2.31985	2.55008	8.39994	11.9603	5.79186	8.52113	0.88138	3.32469	7.19411
[truncated: 43 more columns]

## Sheet: T0-T3 change
SampleID	ADA	ADGRG1	ANGPT1	ANGPT2	ARG1	CAIX	CASP-8	CCL17	CCL19	CCL20	CCL23	CCL3	CCL4	CD244	CD27	CD28	CD4	CD40	CD40-L	CD5	CD70	CD83	CD8A	CRTAM	CSF-1	CX3CL1	CXCL1	CXCL10	CXCL11	CXCL12	CXCL13	CXCL5	CXCL9	DCN	EGF	FASLG	FGF2	Gal-1	Gal-9	GZMA	GZMB	GZMH	HGF	HO-1	ICOSLG	IFN-gamma	IL-1 alpha	IL10	IL12
LH01T3-T0	-0.64438	-0.59085	0.11372	-0.02887	-0.8254	-0.9248	-0.70669	-0.94044	-1.26767	-1.70572	-0.0896	-0.84217	-0.86448	-0.369	-0.81964	-0.99185	-0.62182	-0.2708	-0.31353	-0.90316	-1.47558	-0.85025	-0.86606	-1.22597	-0.28508	-0.71671	-0.31641	-1.46982	-1.97455	-0.23069	-1.59055	-0.6248	-1.40037	0.16023	-0.05611	-0.4291	-0.40733	-0.60033	-0.12484	-0.69143	-0.58562	-0.50612	-0.82244	0.13248	-0.5017	-0.78705	-0.28724	-1.27795	-0.94141
LH02T3-T0	-0.53743	-0.71705	-0.39618	-0.54396	-1.74238	-0.61326	-0.2424	-1.05151	-0.99475	-1.19359	-1.10817	-0.45173	-0.96932	-0.83332	-1.06104	-0.82145	-0.82074	-0.45386	-0.08544	-0.7761	-1.07186	-0.82209	-0.77027	-0.95177	-0.58085	-0.81093	-0.30356	-1.20196	-1.42614	-0.43926	-1.61272	-0.2704	-1.14722	-0.26987	-0.05652	-0.95445	-0.23019	-0.91679	-0.47498	-0.99099	-0.52697	-0.58627	-0.73255	0.02786	-0.75722	-1.04918	-0.79737	0.04885	-0.9136
LH03T3-T0	-0.41825	-0.07549	-0.06108	-0.00239	-0.28304	-0.0869	-0.3435	-0.63867	-0.76295	-0.74933	0.37552	-0.77646	-0.74131	-0.40361	-0.24862	-0.04428	-0.43759	-0.09808	-0.18298	-0.45399	-0.30051	-0.4595	-0.09654	-0.54467	0.3115	-0.27546	0.2517	-1.22008	-1.02931	-0.24412	-0.28425	0.32419	-0.44803	-0.11317	-0.37724	-0.41434	-0.22585	-0.57661	-0.31209	-0.38442	-0.61767	-0.6165	-0.15997	-0.33186	-0.21915	-0.45125	-0.4182	-0.85513	-0.3583
LH04T3-T0	-0.04588	-0.22275	-0.00364	-0.19314	0.21718	-0.02619	-0.28886	0.06977	0.23577	0.35228	-0.5419	0.02245	0.24757	0.12595	-0.07889	-0.20129	-0.11762	0.02757	0.54488	0.1005	0.0213	0.08798	-0.147	0.27792	-0.10969	-0.16367	0.25611	0.03306	0.17275	-0.36752	0.24977	0.30674	0.30804	-0.02822	0.06092	-0.06888	-0.48559	-0.1308	-0.16403	0.26314	-0.22977	0.02134	0.05264	-0.15217	-0.02333	0.02562	-1.5507	0.04768	0.24735
LH05T3-T0	-0.32842	0.14806	0.01004	-0.70185	-0.7077	-0.2716	-0.41916	-0.78599	-0.73065	-2.99536	0.15675	-0.40184	-0.61571	-0.35597	-0.51138	-0.02134	-0.54419	-0.19465	0.05237	-0.43471	-0.88507	-0.31208	-0.34414	-0.64294	0.2039	-0.41011	0.28448	-1.18119	-1.21427	-0.11116	-1.16991	0.14137	-0.5317	-0.38039	-0.50026	-0.52427	-0.41664	-0.44855	-0.66827	-0.62503	-1.2022	-0.82217	-0.00927	-0.0299	-0.2266	-0.01764	-0.54747	-0.54048	-0.56426
LH06T3-T0	-0.74251	-0.22343	-0.70906	-1.40945	0.23031	-1.49551	-0.81668	-1.96899	-2.3054	-2.00106	-1.53349	-1.45332	-1.58649	-1.09515	-1.4595	0.83998	-0.52338	-1.37919	-1.49277	-1.11353	-1.54979	-1.26978	-1.456	-1.49545	-1.23244	-1.18827	-1.14438	-2.03348	-1.90788	-0.13451	-1.59939	-1.95704	-1.672	-0.41375	-1.30803	-1.49779	-0.18468	-1.21972	-0.51335	-1.23097	-0.38599	-0.58711	-0.94998	-0.7114	-0.86901	-0.87598	0.09329	-1.96987	-1.6969
LH07T3-T0	0.17706	0.24691	0.21463	0.12903	0.2233	0.462	-0.18373	-1.69461	0.53207	0.27841	0.05615	-0.01104	0.08116	0.0662	-0.09514	0.44267	0.0411	0.11107	0.53303	0.19643	-0.04832	0.48334	-0.06814	-0.02396	0.07465	0.01812	0.66356	-1.10875	-0.23056	0.25781	0.2038	0.66187	-0.94103	0.23205	0.18494	0.10743	0.64229	0.00313	0.02994	-0.06842	-0.17453	-0.33892	-0.13789	0.12215	0.01459	0.21443	-0.27885	0.07207	0.35929
LH08T3-T0	0.0655	-0.05703	0.10728	0.16716	0.03509	-0.51143	-0.11805	0.13833	0.18883	-1.08128	0.51869	-0.06046	0.03831	0.13392	-0.07649	-0.34312	0.0994	0.02892	0.27882	0.09672	-0.12929	0.29714	-0.0048	0.18694	0.14044	0.0049	0.14865	0.09303	-0.00796	-0.00329	0.47419	0.15499	-0.07929	-0.00935	-0.17157	-0.07514	-0.23172	0.02006	-0.05379	0.08964	0.28317	0.28783	0.28483	-0.10824	-0.03169	0.44713	-0.60408	-0.20328	0.45242
LH09T3-T0	-0.09969	-0.10582	0.093	-0.26468	-0.24051	-0.63838	-0.12958	0.2642	0.14694	-2.72105	-0.26522	0.04156	-0.13303	-0.12521	0.00752	0.52605	-0.05742	0.10856	0.14186	-0.10758	-0.24909	0.11453	-0.81179	-0.24688	0.07425	-0.11571	-0.17628	-0.06851	0.17122	0.01956	0.2178	0.14031	0.71344	-0.23286	0.30678	-0.26299	0.00126	0.05572	0.2129	-0.22676	-0.18498	-0.30787	-0.12027	-0.38252	-0.07315	0.25503	-1.70722	-0.22334	0.22199
LH10T3-T0	-0.42626	-0.31804	0.41413	-0.05258	0.0989	-0.39314	0.33661	-0.20582	-0.56547	1.09495	-0.03094	0.04394	-0.26001	0.00016	-0.7625	-0.19876	-0.51898	0.28492	0.73852	-0.31438	-0.90382	-0.44957	-0.39866	-0.22801	0.12868	-0.35416	0.4865	-0.15295	-0.56162	-0.01054	-0.33937	0.59554	-0.718	-0.14397	0.5153	-0.10217	0.18899	-0.39213	-0.46372	-0.07557	-0.97159	-0.56434	0.4465	1.49725	-0.16256	-0.52677	0.17606	-0.90031	-1.25339
LH12T3-T0	1.18234	0.24149	0.16768	0.55241	2.13057	0.51229	2.32027	0.37191	0.80659	0.34145	0.67255	0.27522	0.0125	0.181	0.30233	0.07915	0.20577	0.23632	-0.00311	0.52307	0.4443	0.2593	0.20079	0.05403	0.35225	0.07942	0.47697	0.76772	1.08331	0.1498	0.40264	0.08784	0.2881	0.17101	-0.05242	0.30924	0.18875	0.17975	0.64183	0.11055	1.47856	1.1064	0.26829	0.50064	0.34306	0.81669	0.37848	0.25603	0.20754
LH14T3-T0	-0.15968	-0.17752	-0.04266	0.57503	0.46209	-0.20404	0.14611	0.39143	-0.55477	3.37124	0.25196	0.08251	-0.04117	-0.15244	-0.43789	-0.20633	0.01266	0.0839	0.34009	-0.26664	-0.21895	-0.19899	0.03025	-0.07927	0.11088	-0.01163	0.01259	-0.27097	-0.37951	-0.18108	-0.56392	0.31347	-0.24412	0.01957	0.15893	0.09732	-0.16506	-0.2554	-0.15221	-0.16765	-0.03421	-0.00119	0.28247	-0.00961	-0.31582	0.58864	0.02919	0.29884	-0.23015
LH15T3-T0	0.28093	-0.42833	0.09097	0.47893	0.66064	-0.49373	0.33323	0.09776	0.07013	-0.36791	0.25283	-0.15267	-0.30917	0.06021	-0.25995	0.19558	0.0456	0.25348	0.39193	-0.03509	-0.46028	-0.07407	0.04402	-0.43258	0.05577	0.02958	0.46939	-0.67975	-0.44726	0.01726	-0.5982	0.37931	-0.20767	-0.39735	0.32975	0.07732	-0.04331	-0.26642	0.13423	-0.07982	0.36813	0.4337	0.06675	0.7048	-0.23177	0.36588	-0.73676	-0.46491	-0.45412
LH16T3-T0	0.07608	0.35466	-0.03575	0.16348	-0.25972	0.04266	0.50681	0.16575	0.33636	0.81491	0.09503	0.3372	0.2014	0.13513	0.08983	0.20646	0.11562	0.08672	0.03246	0.07957	0.18652	0.12096	0.08867	0.38572	0.05902	0.06172	0.10937	0.70902	0.27671	0.02432	0.25442	0.4451	0.46047	0.01934	-0.0937	0.23099	-0.09323	0.11179	-0.03812	0.27138	0.39621	0.37636	0.13992	-0.04768	0.01283	-0.06965	-0.04676	0.22522	0.23519
LH21T3-T0	-0.5131	-0.11016	0.15163	-0.41021	-0.14011	-0.77638	-0.44031	-0.53956	-0.53014	-0.86846	-0.24926	-0.65015	-0.61237	-0.48728	-0.56161	-0.10477	-0.53291	-0.28622	-0.23484	-0.55032	-0.48484	-0.40068	-0.30685	-0.59807	-0.08078	-0.30706	-0.37052	-0.79378	-2.6023	-0.68022	-1.06441	-0.09	-1.58333	-0.04008	-0.63917	-0.30567	-0.20858	-0.48387	-0.16107	-0.75326	-0.61206	-0.3823	-0.28472	0.14579	-0.36052	1.25745	-1.23317	-0.69498	-0.89878
LH22T3-T0	-0.26612	0.02516	0.11286	0.24541	0.64833	-0.22577	-0.13087	-0.19773	-0.40329	-0.61862	-0.00425	-0.30081	-0.29396	0.02509	-0.19853	-0.20195	-0.13176	-0.06389	0.11632	-0.19836	-0.40011	-0.26406	-0.41418	-0.25726	-0.01099	-0.15225	0.12763	-0.85407	-0.32047	0.27406	-0.73464	0.26244	-0.85894	0.10831	-0.1918	-0.05059	0.0314	-0.2247	-0.13878	-0.55866	-0.26358	-0.79593	0.07901	0.15125	-0.33787	0.66739	0.26984	-0.48759	-0.38932
LH23T3-T0	0.16518	0.06426	0.32984	-0.26954	0.48876	0.1178	-0.08245	-0.04031	-0.39497	1.11444	0.11912	-0.97912	-1.10796	0.19708	-0.15239	0.13692	-0.12422	0.19828	0.35498	-0.49679	-0.53099	-0.28713	0.1766	-0.56473	0.28584	-0.2328	0.12158	-2.46057	-0.21415	0.5343	-0.32329	0.60168	-1.57609	0.09519	-0.03286	-0.05864	-0.14482	-0.16612	-0.46157	-0.10029	0.16502	-0.0652	0.57026	0.4328	0.03919	0.72295	-0.20814	-1.07448	-0.40221
LH24T3-T0	0.09083	0.36096	-0.09799	0.06597	-0.09315	0.026	-0.1425	0.01852	0.0212	-0.27954	-0.23515	-0.16841	-0.24565	-0.04742	-0.11462	0.68804	0.07524	0.23591	-0.29915	-0.05035	0.1462	0.0095	-0.07038	-0.02433	-0.06485	-0.15942	0.10282	-0.28624	-0.29771	0.0767	-0.12544	-0.20946	0.06931	0.39548	-0.32	-0.16842	0.0238	0.03138	-0.03936	-0.0971	0.05478	0.17656	-0.20572	0.15778	0.03573	0.0589	0.05807	-0.15482	-0.01193
LH25T3-T0	-0.13583	-0.34879	0.11161	-0.00287	1.8432	0.14556	0.0171	0.19097	-0.44667	-0.39822	0.02134	-0.23697	-0.4122	-0.01827	-0.15783	-0.96384	-0.34305	0.17189	0.13936	-0.165	-0.60212	-0.22302	-0.29262	-0.49499	0.05096	-0.19804	0.53892	-0.6348	-0.15289	-0.25781	-0.73807	0.93255	-0.55588	0.03107	-0.1558	-0.08865	-0.50185	-0.3459	-0.08136	-0.18289	-0.01531	0.08227	0.10238	0.21103	-0.28267	2.06755	-0.46844	-0.90138	-0.8585
LH26T3-T0	-0.21203	-0.31908	-0.19796	-0.13609	-0.27949	-0.1262	-0.62694	-0.21952	-0.39617	-0.2291	-0.16785	-0.21856	-0.22919	-0.42942	-0.3245	-0.0696	-0.21428	-0.09938	0.24706	-0.16011	-0.40901	0.06612	-0.4473	-0.20522	-0.03708	-0.36154	0.19616	-0.79525	-1.16661	0.18353	-0.40927	0.20127	-0.63674	-0.10375	-0.199	-0.41287	-0.09322	-0.26786	0.14927	-0.34094	-0.2194	-0.50568	-0.21826	0.26887	-0.37396	-2.7285	-0.31978	-0.11242	-1.02085
LH27T3-T0	-0.50802	-0.15423	0.02866	0.20972	-2.25022	-0.12046	-1.40492	0.17768	-0.26249	-2.08317	0.82643	0.08976	-0.43045	-0.34157	-0.40105	-0.24876	-0.35785	0.08867	0.47757	-0.3298	-0.42252	-0.09818	0.13929	-0.26462	0.06103	-0.26441	0.74241	-0.40177	-0.20774	-0.0523	-0.24879	0.79846	-0.09023	-0.01676	0.01238	-0.31413	-0.12237	-0.61292	-0.09012	-0.03386	-0.27526	-0.34709	0.10759	-0.26632	-0.44	-0.15883	0.6197	-0.8384	-0.28844
LH29T3-T0	-0.07151	-0.21384	0.20659	-0.0566	-0.3361	-0.30142	-0.41532	0.15824	0.14081	-0.27301	0.05914	-0.03519	0.01872	-0.21141	0.07924	-0.56297	-0.32991	0.14724	0.02787	-0.03057	-0.14711	-0.02561	-0.29292	-0.28194	0.09729	-0.02368	0.1376	0.2371	-0.01802	-0.53268	0.14593	0.22598	0.1253	0.04237	0.01566	-0.0104	-0.57871	-0.05482	0.15427	-0.01376	0.04548	0.04496	0.12352	-0.02367	0.0944	0.10936	-0.3053	0.14574	0.13748
LH30T3-T0	0.20247	0.0971	0.10198	0.33445	0.43071	0.32424	-0.07198	0.28141	0.47783	-0.37003	0.27007	-0.14235	-0.01742	0.071	0.14905	-0.21163	0.06448	0.23786	0.64588	-0.08241	0.02682	-0.05913	0.3991	0.18562	0.22709	0.09773	0.33947	-0.06623	-0.26981	0.56837	0.4384	0.37531	-0.16706	0.06046	0.13613	-0.01675	-0.20383	0.14539	0.14474	0.15909	0.59517	0.67294	0.28985	0.70697	-0.02134	-0.3769	0.7264	0.68121	-0.29712
LH31T3-T0	-0.27965	-0.1669	-0.1392	-0.03103	-1.35752	0.00542	-1.24306	-0.59375	0.02061	0.1514	-0.00094	-0.67102	-0.43406	-0.40696	-0.21578	-0.55888	-2.27958	-0.29019	-0.15695	-0.26829	-0.56965	-0.13253	-0.09109	-0.16138	0.14914	-0.33652	-0.59757	0.04026	-1.5203	-0.05985	-0.6337	-0.73288	-0.52586	0.02447	-0.72094	-0.50866	-0.40056	-0.32901	-0.18844	-0.69742	-0.42634	-0.38796	-0.24911	-0.1757	-0.21445	-0.45126	0.02875	-0.64777	-0.39372
LH32T3-T0	-0.03738	0.13912	-0.17003	0.15405	0.51436	-0.89255	0.44986	-0.1978	0.52488	0.92263	-0.18102	0.2068	-0.10333	-0.30214	-0.15197	0.00492	-0.13721	-0.08198	-0.03087	-0.09789	-0.45085	-0.07083	-0.459	-0.13754	-0.08335	-0.45887	0.03878	0.76283	-0.03918	0.25942	-0.27975	-0.16222	1.45702	-0.42113	0.03782	-0.10556	0.16182	-0.3246	-0.10754	-0.24527	-0.03738	0.09379	-0.54936	0.34277	-0.24504	0.99546	0.50104	-0.86571	0.86501
LH32T3-T0	-0.42274	-0.3725	-0.18768	-0.65175	-0.78579	0.01692	-0.46384	-0.56576	-0.34505	0.31592	-0.54558	-0.39456	-0.39285	-0.40949	-0.5081	0.01277	-0.54581	-0.09439	-0.08445	-0.33619	-0.7431	-0.45211	-0.48999	-0.58166	-0.199	-0.24949	0.02226	-0.53305	-0.82486	-0.03794	-0.4326	-0.0326	-0.72469	-0.14109	-0.00332	-0.36224	0.38263	-0.68537	-0.13354	-0.57735	-0.39884	-0.55304	-0.55832	0.07706	-0.3871	0.93067	-0.13829	-0.56527	-0.67964
LH34T3-T0	-0.23307	-0.33529	-0.68797	0.22681	-0.91321	-0.07364	-0.36114	-0.68927	-1.28988	0.30007	-0.2919	-0.26748	-0.54639	-0.49736	-0.26557	0.02817	-0.34711	-0.21874	-1.02133	-0.22	-0.60387	-0.2447	-0.46614	-0.55356	-0.24725	-0.39102	-1.07611	-0.7827	-1.08525	-0.40765	-1.59526	-1.01445	-0.64688	-0.08447	-0.935	-0.3215	-0.02245	-0.35739	-0.14902	-0.49553	-0.73932	-0.33961	-0.44258	-0.21975	-0.36867	0.93417	-0.87748	-1.0256	-1.17358
LH35T3-T0	-0.44428	-0.41163	0.13426	-0.06198	-0.85815	-0.11823	-0.41662	0.64125	0.00309	-0.16028	-0.41776	-0.10988	-0.18054	-0.15818	-0.34597	-0.32458	-0.11382	0.08348	0.13728	-0.05129	-0.22862	0.04602	-0.38546	-0.05299	0.0992	-0.00694	0.3005	-0.11761	0.12147	-0.1433	-0.48203	0.65513	-0.16355	0.13504	-0.03254	-0.30613	0.0169	-0.28463	-0.13656	-0.17058	0.1325	-0.26244	0.08821	0.29722	-0.04807	1.07288	0.69468	-0.51429	0.01771
[truncated: 43 more columns]

## Sheet: IFN signatures
PMID:26183766 (Nezos et al.)				PMID:15593221 (Kirou et al.)				Gene Ontology; Biological Process
Type I		Type II		Type I		Type II		Type I (GO:0034340)		Type II (GO:0034341)
ENSEMBL	Gene Symbol	ENSEMBL	Gene Symbol	ENSEMBL	Gene Symbol	ENSEMBL	Gene Symbol	ENSEMBL	Gene Symbol	ENSEMBL	Gene Symbol
ENSG00000185745	IFIT1	ENSG00000117228	GBP1	ENSG00000185745	IFIT1	ENSG00000125347	IRF1	ENSG00000160710	ADAR	ENSG00000184009	ACTG1
ENSG00000137965	IFI44	ENSG00000138755	CXCL9	ENSG00000137965	IFI44	ENSG00000117228	GBP1	ENSG00000078140	UBE2K	ENSG00000204472	AIF1
ENSG00000157601	MX1			ENSG00000055332	EIF2AK2	ENSG00000149131	SERPING1	ENSG00000165949	IFI27	ENSG00000117560	FASLG
								ENSG00000185745	IFIT1	ENSG00000118520	ARG1
								ENSG00000142166	IFNAR1	ENSG00000130707	ASS1
								ENSG00000159110	IFNAR2	ENSG00000130303	BST2
								ENSG00000184216	IRAK1	ENSG00000137752	CASP1
								ENSG00000126456	IRF3	ENSG00000101017	CD40
								ENSG00000185507	IRF7	ENSG00000196776	CD47
								ENSG00000162434	JAK1	ENSG00000116815	CD58
								ENSG00000157601	MX1	ENSG00000019582	CD74
								ENSG00000172936	MYD88	ENSG00000070831	CDC42
								ENSG00000089127	OAS1	ENSG00000196730	DAPK1
								ENSG00000111335	OAS2	ENSG00000167657	DAPK3
								ENSG00000111331	OAS3	ENSG00000078401	EDN1
								ENSG00000196396	PTPN1	ENSG00000136628	EPRS
								ENSG00000175354	PTPN2	ENSG00000136068	FLNB
								ENSG00000111679	PTPN6	ENSG00000111640	GAPDH
								ENSG00000179295	PTPN11	ENSG00000117228	GBP1
								ENSG00000182199	SHMT2	ENSG00000162645	GBP2
								ENSG00000166311	SMPD1	ENSG00000131979	GCH1
								ENSG00000067066	SP100	ENSG00000148180	GSN
								ENSG00000115415	STAT1	ENSG00000101336	HCK
								ENSG00000170581	STAT2	ENSG00000231389	HLA-DPA1
								ENSG00000131323	TRAF3	ENSG00000140968	IRF8
								ENSG00000105397	TYK2	ENSG00000027697	IFNGR1
								ENSG00000114251	WNT5A	ENSG00000159128	IFNGR2
								ENSG00000185885	IFITM1	ENSG00000096996	IL12RB1
								ENSG00000168040	FADD	ENSG00000125347	IRF1
								ENSG00000187608	ISG15	ENSG00000162434	JAK1
								ENSG00000263528	IKBKE	ENSG00000096968	JAK2
								ENSG00000198933	TBKBP1	ENSG00000170759	KIF5B
								ENSG00000136560	TANK	ENSG00000168961	LGALS9
								ENSG00000142089	IFITM3	ENSG00000103313	MEFV
								ENSG00000185201	IFITM2	ENSG00000179583	CIITA
								ENSG00000105401	CDC37	ENSG00000260314	MRC1
								ENSG00000184979	USP18	ENSG00000197879	MYO1C
								ENSG00000100304	TTLL12	ENSG00000132170	PPARG
								ENSG00000101347	SAMHD1	ENSG00000125686	MED1
								ENSG00000257103	LSM14A	ENSG00000175354	PTPN2
								ENSG00000181555	SETD2	ENSG00000108443	RPS6KB1
								ENSG00000183735	TBK1	ENSG00000108691	CCL2
								ENSG00000198791	CNOT7	ENSG00000277632	CCL3
								ENSG00000198492	YTHDF2	ENSG00000275302	CCL4
								ENSG00000163694	RBM47	ENSG00000271503	CCL5
								ENSG00000130813	C19orf66	ENSG00000276409	CCL14
								ENSG00000165819	METTL3	ENSG00000172724	CCL19
								ENSG00000088888	MAVS	ENSG00000137077	CCL21
								ENSG00000105298	CACTIN	ENSG00000143184	XCL1
								ENSG00000163512	AZI2	ENSG00000006210	CX3CL1
								ENSG00000090432	MUL1	ENSG00000018280	SLC11A1
								ENSG00000124256	ZBP1	ENSG00000197375	SLC22A5
								ENSG00000169871	TRIM56	ENSG00000145335	SNCA
								ENSG00000140853	NLRC5	ENSG00000067066	SP100
								ENSG00000146063	TRIM41	ENSG00000132109	TRIM21
								ENSG00000138942	RNF185	ENSG00000115415	STAT1
								ENSG00000121236	TRIM6	ENSG00000103496	STX4
								ENSG00000185728	YTHDF3	ENSG00000136854	STXBP1
								ENSG00000184584	TMEM173	ENSG00000076944	STXBP2
								ENSG00000273820	USP27X	ENSG00000116266	STXBP3
										ENSG00000143185	XCL2
										ENSG00000137462	TLR2
										ENSG00000164342	TLR3
										ENSG00000136869	TLR4
										ENSG00000232810	TNF
										ENSG00000141510	TP53
										ENSG00000074966	TXK
										ENSG00000105397	TYK2
										ENSG00000131408	NR1H2
										ENSG00000026025	VIM
										ENSG00000015285	WAS
										ENSG00000114251	WNT5A
										ENSG00000159840	ZYX
										ENSG00000185885	IFITM1
										ENSG00000115919	KYNU
										ENSG00000163347	CLDN1
										ENSG00000049245	VAMP3
										ENSG00000170310	STX8
										ENSG00000025434	NR1H3
										ENSG00000115091	ACTR3
										ENSG00000138071	ACTR2
										ENSG00000136436	CALCOCO2
										ENSG00000142089	IFITM3
										ENSG00000135316	SYNCRIP
										ENSG00000185201	IFITM2
										ENSG00000160323	ADAMTS13
										ENSG00000105401	CDC37
										ENSG00000142541	RPL13A
										ENSG00000179604	CDC42EP4
										ENSG00000013374	NUB1
										ENSG00000173193	PARP14
										ENSG00000130813	C19orf66
										ENSG00000139832	RAB20
										ENSG00000161921	CXCL16
										ENSG00000225697	SLC26A6
										ENSG00000138496	PARP9
										ENSG00000140853	NLRC5
										ENSG00000151502	VPS26B
										ENSG00000162654	GBP4
										ENSG00000154451	GBP5
										ENSG00000198053	SIRPA
										ENSG00000183347	GBP6
										ENSG00000174840	PDE12
										ENSG00000166263	STXBP4
										ENSG00000276600	RAB7B
										ENSG00000172780	RAB43
										ENSG00000276085	CCL3L1

## Sheet: Gene expression (PBMC)
SampleID	ENSG00000185745	ENSG00000137965	ENSG00000157601	ENSG00000055332	ENSG00000160710	ENSG00000078140	ENSG00000165949	ENSG00000142166	ENSG00000159110	ENSG00000184216	ENSG00000126456	ENSG00000185507	ENSG00000162434	ENSG00000172936	ENSG00000089127	ENSG00000111335	ENSG00000111331	ENSG00000196396	ENSG00000175354	ENSG00000111679	ENSG00000179295	ENSG00000182199	ENSG00000166311	ENSG00000067066	ENSG00000115415	ENSG00000170581	ENSG00000131323	ENSG00000105397	ENSG00000114251	ENSG00000185885	ENSG00000168040	ENSG00000187608	ENSG00000263528	ENSG00000198933	ENSG00000136560	ENSG00000142089	ENSG00000185201	ENSG00000105401	ENSG00000184979	ENSG00000100304	ENSG00000101347	ENSG00000257103	ENSG00000181555	ENSG00000183735	ENSG00000198791	ENSG00000198492	ENSG00000163694	ENSG00000130813	ENSG00000165819
LH01T0-SE2	10.6602	11.2133	12.7917	11.5389	13.1511	9.74729	9.31892	9.92211	9.12171	11.2437	10.3864	11.4162	12.739	12.2264	11.6685	12.8183	13.3741	10.4756	10.0021	12.8642	10.1974	9.90674	9.12171	11.7883	13.1344	12.3286	9.61382	11.6821	5.04886	12.6948	7.49323	11.3183	9.8984	8.89535	9.62832	13.4926	12.6619	11.2451	9.45371	8.92862	13.4824	11.4349	10.6468	9.24552	10.1379	9.94196	9.69455	10.6101	9.048
LH01T3-SE2	10.7238	11.7059	12.814	11.4658	12.9827	9.67481	9.14002	9.78836	9.25755	11.1353	10.7223	12.1045	12.4393	12.3377	11.6454	12.6142	13.2394	10.479	10.0341	12.9956	9.84262	9.69613	9.54984	11.6878	12.9582	12.3461	9.62326	12.0286	5.04886	12.3923	7.28915	11.8019	9.82752	9.29202	9.57309	13.4837	12.3435	11.3381	9.37188	8.85512	13.1794	11.0814	10.6587	9.11757	10.0938	9.9929	9.73344	10.7349	9.46361
LH02T0-SE2	9.83047	10.8062	11.9603	10.943	12.9042	9.81651	7.76035	10.225	9.19191	11.0181	10.4724	10.9928	12.534	12.1495	11.3221	12.3508	12.683	10.5372	9.92603	12.9265	10.2436	9.86253	9.18467	11.7656	12.9742	12.3819	9.85799	11.8345	5.54114	11.7656	7.44906	10.1115	10.0819	8.37254	9.77058	12.8772	12.3999	11.1413	8.30238	9.06354	13.5081	11.4057	10.8464	9.35126	10.232	9.96732	9.64276	10.3389	9.39998
LH02T3-SE2	9.52494	10.5966	11.8081	10.5414	12.8901	9.81972	6.61421	10.2232	9.17488	11.1129	10.4857	10.7098	12.5832	12.3239	11.1063	11.9875	12.6452	10.6429	9.81702	13.0777	10.2464	9.75502	9.27269	11.7255	12.6556	12.3578	9.71214	12.0903	5.04886	11.5306	7.4394	9.96918	10.0367	8.46608	9.74371	12.8883	12.473	11.3567	8.01693	8.56965	13.5727	11.2614	10.9814	9.40075	10.1298	9.96432	9.8855	10.3488	9.16854
LH03T0-SE2	10.7732	11.6715	12.5154	11.5985	13.2456	9.84178	9.3751	10.3349	9.19634	10.8902	10.5774	11.1585	12.7439	12.0193	11.8019	12.8212	13.1228	10.4875	10.1595	12.7691	10.1924	9.60564	9.19634	12.2076	12.9397	12.4424	9.523	11.8413	5.04886	11.8681	7.14225	10.8606	10.0278	7.54252	9.95841	12.4877	11.9653	11.1224	9.26877	8.77875	13.4879	11.2982	11.1721	9.54866	10.1548	9.88699	9.62299	10.6603	9.64354
LH03T3-SE2	10.5406	11.3292	12.4492	11.5187	13.2412	9.87871	8.85541	9.93625	9.2432	10.6754	10.818	11.4617	12.6402	11.8451	11.6997	12.7269	12.9891	10.3956	9.92741	12.785	10.2201	9.66128	9.2432	12.051	12.8112	12.3117	9.80725	11.8124	5.04886	12.1685	7.75872	10.9168	10.1336	7.83795	9.71777	12.2196	11.9187	11.1796	9.21727	8.92125	13.3572	11.269	11.0084	9.34246	10.1504	9.75223	9.44277	10.6271	10.035
LH04T0-SE2	10.3962	11.1747	12.7669	11.4132	13.0952	9.74502	7.78491	10.0269	8.86076	11.1445	10.6634	11.5172	12.5689	12.0166	11.4249	12.4085	12.9828	10.4443	9.9509	12.8203	9.95253	9.72234	9.43424	11.7952	12.6607	12.2526	9.58864	12.0537	5.04886	11.858	7.23134	10.9313	9.80022	8.34762	9.61557	12.7485	12.5153	11.3996	8.24957	8.87803	13.2415	11.2029	11.0184	9.35281	10.0392	9.86723	9.86895	10.6919	9.22398
LH04T3-SE2	10.1903	10.9488	12.6827	11.2601	13.1256	9.73504	7.92666	10.1769	8.99317	10.9868	10.8332	11.2325	12.7149	11.8262	11.4241	12.5038	12.82	10.5734	9.90778	12.5463	10.2165	9.72591	9.4674	11.7814	12.8432	12.3886	9.58993	11.8162	5.04886	11.7295	7.56408	10.4036	10.1612	8.35212	9.50704	12.1539	11.9409	11.1508	8.59705	8.90937	13.4236	11.2831	11.1041	9.21863	10.1037	9.9225	9.04806	10.4112	9.42286
LH05T0-SE2	9.74855	10.8669	12.4815	11.1521	12.8628	9.71656	8.3276	9.55908	8.67541	11.0953	10.8433	11.5487	12.5891	12.075	11.3946	12.314	12.0595	10.4712	9.72909	12.6573	9.86174	9.47655	9.51428	11.7598	12.5058	12.1579	9.50181	11.9176	5.04886	11.8132	7.48695	10.6908	9.96213	8.95163	9.22159	11.9207	11.855	11.3467	8.71933	8.84681	13.3099	11.1856	10.9201	8.92692	10.128	9.82887	9.60448	10.7429	9.39124
LH05T3-SE2	9.50351	10.1257	11.6222	10.462	12.6482	9.61377	6.04107	10.0344	8.98888	10.9839	10.7373	11.0084	12.5779	12.2283	11.3143	11.9458	11.4598	10.3914	9.66105	13.0169	9.92901	9.76025	9.55031	11.3537	12.2296	12.0964	9.51428	12.224	5.41734	11.089	7.6253	9.8615	9.8766	8.97018	9.47512	10.9862	11.6696	11.3081	7.77951	9.09045	13.7414	11.0818	10.6811	9.07012	9.99042	9.85982	9.94819	10.1285	9.39111
LH06T0-SE2	8.45199	9.55329	11.3309	9.93963	12.4648	9.62151	6.06245	9.86777	8.88046	11.1916	11.0153	10.4133	12.5967	11.7745	10.218	11.2013	11.4161	10.406	9.60476	12.8974	10.1005	10.1388	9.64218	11.2955	11.9189	11.613	9.5814	12.098	5.42556	11.5882	7.71977	8.91154	10.1228	8.56963	9.17874	11.4446	11.8743	11.4874	7.2597	9.09108	13.1659	11.3467	10.7719	8.72574	10.0734	9.78657	9.02951	10.5209	9.72396
LH06T3-SE2	8.67381	9.30323	11.2045	9.92331	12.5899	9.58311	5.32872	9.87991	9.31463	11.0005	10.8822	10.5875	12.5651	11.7652	10.4447	11.1348	11.3449	10.4486	9.75177	12.9627	9.98694	9.68095	9.523	11.2782	11.971	11.7668	9.78284	11.9429	5.60598	11.0498	7.45036	8.76002	9.93626	8.32277	9.54735	11.0154	11.4626	11.3628	7.35051	8.87643	13.2073	11.2422	10.771	9.00183	10.0046	9.93257	9.74758	10.3428	9.86257
LH07T0-SE2	10.5737	11.0478	12.4332	11.0709	12.9411	9.55228	10.5311	9.90072	9.16203	11.1747	10.895	11.7417	12.4512	12.2172	11.3697	12.4433	13.0853	10.6287	9.83386	12.9969	9.95967	9.75616	9.61654	11.6383	12.9302	12.3794	9.59756	12.1805	5.04886	12.4216	7.74614	11.5524	10.0814	8.90789	9.31977	13.4192	12.728	11.3218	9.24579	8.89062	13.2817	11.0069	10.6605	9.24579	9.911	9.81756	9.75045	10.5791	9.44073
LH07T3-SE2	10.4871	11.0465	12.5105	11.3364	13.0534	9.66631	9.95987	9.97847	9.26702	11.0377	10.5885	11.6658	12.6165	12.2973	11.426	12.5435	13.237	10.7516	9.9479	12.8773	10.1687	9.69729	9.32112	11.7597	13.0349	12.4651	9.45049	11.9689	5.04886	12.2199	7.64686	11.2452	10.1223	8.90874	9.48406	13.3942	12.4373	11.312	9.25873	8.97108	13.4404	11.2234	10.8821	9.21653	10.2461	9.88654	9.65584	10.529	9.46257
LH08T0-SE2	10.1013	11.163	12.8012	11.34	13.0443	9.7563	9.91565	9.99582	8.95651	11.4187	10.4837	11.4547	12.37	12.3903	11.4656	12.5515	13.137	10.7555	9.87293	13.0961	10.2054	10.048	9.30948	11.7591	13.1428	12.4721	9.76995	12.2082	5.7083	11.7746	7.24447	10.6361	10.0702	8.04323	9.94173	12.6501	12.3106	11.3767	8.94621	9.13329	13.356	11.1828	10.7427	9.18962	10.2183	9.84372	9.9139	10.5427	9.20408
LH08T3-SE2	10.5721	11.3124	13.0435	11.4578	13.218	10.0574	10.365	10.2122	9.10076	11.203	10.3323	11.6986	12.4276	12.6217	11.8149	12.9347	13.4642	10.591	10.051	12.9277	10.437	10.1232	9.17963	11.6606	13.6129	12.6509	9.93191	11.8977	5.04886	11.9057	7.55528	11.1026	9.91432	7.94383	9.84358	12.9835	12.3701	11.108	9.19723	8.87854	13.7285	11.1804	10.641	9.19431	10.3243	10.0558	10.6173	10.2715	8.75694
LH09T0-SE2	9.96992	10.9254	12.5066	11.2605	13.1031	9.50049	8.61469	9.77674	8.86121	11.2976	10.8026	11.2634	12.7837	11.8605	11.4969	12.3337	12.6967	10.5547	9.6607	12.5478	10.0459	9.75221	9.39607	11.7795	12.3721	12.1565	9.51272	12.0707	5.04886	12.1804	7.26531	10.2595	10.0576	9.41183	9.27774	12.4085	11.8543	11.282	8.76601	8.82625	13.2066	11.0479	10.8437	9.31735	9.96281	9.86898	9.4066	10.6373	9.75427
LH09T3-SE2	10.6408	11.0599	12.7013	11.355	13.0789	9.69184	9.19555	9.74929	8.84868	11.4348	10.6432	11.6477	12.7569	12.2007	11.519	12.3738	12.9815	10.5686	9.6895	12.7972	9.83669	9.59487	9.39326	11.8037	12.3062	11.937	9.11025	12.0794	5.04886	12.5279	7.30919	10.9575	9.67534	9.4609	9.24439	13.0794	12.5197	11.4897	9.18223	8.78833	13.1445	11.2292	10.7221	8.91467	10.0942	9.92906	9.39037	10.919	9.42748
LH10T0-SE2	10.1408	10.9926	12.8051	11.325	13.2138	9.53841	9.80853	9.94787	9.10269	11.0179	10.9228	11.2337	12.6938	11.6887	11.4453	12.4672	12.7425	10.5693	9.82151	12.5563	10.0616	10.0071	9.2553	11.9139	12.9103	12.2126	9.76589	11.7608	5.38437	12.2487	7.72861	10.5461	10.1316	8.63971	9.48136	12.2503	12.1958	11.2196	9.24676	8.71311	13.0914	11.1321	10.963	9.31983	9.95181	9.81719	9.26167	10.4694	9.54016
LH10T3-SE2	8.25456	9.34036	11.1296	10.0226	12.5745	9.38574	6.42129	9.75325	9.12297	11.043	11.0882	10.7361	12.5918	11.7364	10.3035	11.0163	11.5401	10.5208	9.65252	12.8238	9.97335	9.77896	9.51131	11.3947	12.1146	11.8217	9.90495	12.1284	5.04886	11.3871	7.52537	9.13632	10.1528	8.4231	9.37453	11.4071	11.9539	11.25	7.68306	9.01866	13.2103	11.1128	10.9031	8.95599	10.0262	9.54419	9.50875	10.3385	9.64554
LH12T0-SE2	10.1857	11.4182	12.5805	11.225	13.0426	9.75999	8.62537	10.0766	9.19998	11.0081	10.6486	11.3037	12.7125	11.807	11.4041	12.5397	12.8827	10.2842	9.77259	12.6132	10.0055	9.76631	9.30501	11.8497	12.5283	12.1346	9.75154	11.88	5.04886	11.7978	7.65244	10.6912	9.99841	9.00697	9.42166	11.328	11.6196	11.1296	9.09337	8.86475	13.2999	11.1738	10.9595	9.11666	9.98224	9.71503	9.56137	10.5027	9.783
LH12T3-SE2	10.2737	11.2736	12.8258	11.2401	12.9592	9.63639	8.95501	9.87272	8.87971	11.169	10.7675	11.5893	12.6023	12.0684	11.4706	12.6342	13.1853	10.4491	9.73608	12.9841	9.91487	9.9919	9.61219	11.8548	12.5785	12.2188	9.51368	12.0095	5.04886	12.1954	7.6599	10.9569	10.0234	8.85094	9.27842	11.9983	12.0523	11.515	9.39093	9.29374	13.2813	11.1515	10.643	8.94726	9.81453	9.99002	9.70208	10.8327	9.43025
LH13T0-SE2	6.69913	8.28525	9.97115	9.5303	12.4091	9.62968	5.47608	9.7754	8.72293	10.8355	10.8516	9.61493	12.7256	11.1936	9.2607	10.4248	10.5652	10.5278	9.62165	12.4496	9.88668	9.72637	9.33954	11.4787	11.5536	11.3003	9.64163	11.8711	5.26305	11.2848	7.25354	8.12997	9.78501	7.90244	9.33135	10.4008	11.2639	11.2961	6.58029	9.1882	13.0705	11.3066	11.0764	9.01898	10.1056	9.99721	8.83169	10.183	9.76209
LH14T0-SE2	9.00147	9.58688	11.3659	10.5168	12.6428	9.73506	6.14199	9.75372	9.03244	11.0444	10.5025	10.1299	12.8912	11.7449	10.4747	11.5498	11.9825	10.4747	9.826	12.4734	10.179	9.70279	9.55957	11.3153	12.4745	11.5004	9.6198	11.6401	5.04886	11.6699	7.21449	9.66584	9.69702	9.14434	9.4379	10.3069	11.6723	11.1167	7.30205	8.92431	13.1621	11.3278	10.977	9.27165	10.161	10.0386	9.43096	10.2955	9.22154
LH14T3-SE2	10.1625	10.1303	11.7234	10.8195	12.806	9.67476	6.46548	9.97492	9.17026	11.1785	10.4986	10.8489	12.7955	12.2075	10.4582	11.5026	12.1059	10.6531	9.97301	12.8225	10.2814	9.4293	9.44593	11.5346	12.453	11.7482	9.40114	12.0932	5.04886	11.9337	7.48991	10.1874	9.4265	9.46237	9.89247	10.7764	12.7136	11.2088	7.26166	8.67186	12.9943	11.2433	11.0451	9.1602	10.031	9.9615	10.2721	10.3299	9.298
LH15T0-SE2	10.3821	11.5743	12.7392	11.5879	13.2773	9.64546	9.93941	9.91218	9.13765	11.1493	10.8991	11.3887	12.4355	12.1409	11.4874	12.6331	13.3069	10.6205	9.68968	12.818	9.95855	9.61682	9.24464	12.0538	13.1274	12.5652	9.73702	12.0759	5.04886	12.202	7.41892	10.9149	10.1621	8.05748	9.39291	12.2532	12.1761	11.2175	8.98505	8.87211	13.3086	11.183	10.8832	9.26634	9.92391	9.92586	9.26018	10.859	9.74806
LH15T3-SE2	10.75	11.3728	12.4673	11.473	13.2207	9.63564	8.65198	10.1637	9.29453	11.2328	10.4722	11.5076	12.6421	12.5503	11.4453	12.5527	13.2843	10.8121	9.90093	13.0159	10.2099	9.36311	9.10572	11.8252	13.0762	12.5654	9.52035	11.9387	5.42463	12.0918	7.87224	11.0756	9.8435	8.03918	9.6741	12.4687	12.4796	11.2124	8.73897	8.86378	13.5072	11.2899	10.8523	9.34815	10.1989	9.82023	9.99504	10.5784	9.18369
LH16T0-SE2	10.3496	11.5374	13.0768	11.6865	13.2845	9.48639	10.4503	9.87697	8.96099	11.1445	10.7842	11.7622	12.6275	11.7929	11.6652	12.7032	13.2248	10.7579	9.89038	12.5528	10.012	9.741	9.19036	12.2162	12.8172	12.1498	9.66885	11.904	5.04886	12.3834	7.80498	11.3076	10.1326	8.31934	9.5722	13.0442	12.0425	11.0867	9.65712	9.02645	13.006	11.2963	11.0311	9.01728	10.2964	9.89538	9.32759	10.7579	9.37136
LH16T3-SE2	10.7923	11.7991	13.2916	11.7215	13.3876	9.77239	11.7267	9.96994	8.8651	11.229	10.6774	11.656	12.6941	12.0706	12.0888	12.9175	13.3427	10.79	9.84229	12.9548	10.1979	9.69729	9.18424	12.1074	13.1913	12.466	9.46837	12.0126	5.53345	12.5437	7.26027	11.437	10.3702	8.97506	9.70056	13.3734	12.4011	11.2531	9.85851	9.05681	13.4246	11.1366	10.9136	9.27069	10.2636	9.86583	9.50634	10.783	9.47796
LH21T0-SE2	9.44194	9.76079	11.5099	10.4106	12.8099	9.94319	6.03687	10.0116	8.9593	11.1184	10.4193	10.2923	12.8308	12.1707	10.4845	11.492	12.002	10.784	9.76764	12.9076	10.3041	9.48969	9.15609	11.4563	12.4759	11.9538	9.49864	11.9787	5.25649	11.7925	7.28235	9.27558	9.89295	9.18883	9.6638	11.5561	12.4875	11.1619	6.93679	9.19902	13.2671	11.3316	10.8672	9.41673	10.0824	10.025	9.75277	10.1937	9.03429
LH21T3-SE2	11.133	11.1937	13.024	11.4632	13.2749	9.95998	6.6425	10.2531	9.08637	11.3102	10.5389	11.8623	12.5858	12.6898	11.7239	12.7095	13.5695	10.7475	9.88885	13.2688	10.2699	9.69253	9.04542	11.6406	13.4176	13.0631	9.55524	12.3269	5.04886	11.8056	7.59813	11.2387	10.0233	8.96907	9.93431	12.7817	12.6014	11.1335	8.10434	9.34786	13.6694	11.1749	10.8078	9.61233	10.1844	9.94837	10.5412	10.639	9.10956
LH22T0-SE2	10.1178	10.8604	12.5181	10.9867	12.9654	9.55817	7.95691	9.84528	9.27022	11.1884	10.7558	11.2717	12.7016	11.9702	11.1063	12.2656	12.0896	10.5819	9.80781	12.828	10.1613	9.83704	9.1308	11.8638	12.8701	12.2597	9.55482	12.2553	5.37934	11.8126	7.48871	10.5753	10.0552	9.05446	9.75044	12.7345	11.908	11.2712	8.41099	8.97884	13.2749	11.2615	10.9439	9.40288	9.98113	9.93554	9.31648	10.5317	9.6983
LH22T3-SE2	9.12059	10.1787	11.7479	10.5384	12.8115	9.72555	6.57487	9.67565	9.17122	11.184	10.7499	10.786	12.7919	11.8413	10.2044	11.4746	11.457	10.6287	9.72724	12.8137	10.1259	9.66688	9.29506	11.4951	12.6286	11.9153	9.65627	12.0706	5.04886	11.6628	7.50816	9.87631	9.89447	9.08933	9.57974	12.2026	11.7036	11.3344	7.65428	8.6012	13.0222	11.23	11.1025	9.04926	10.0416	9.96202	9.19588	10.3853	9.51075
LH23T0-SE2	9.55312	11.2105	12.5487	11.1435	12.9801	9.78145	8.48049	9.931	8.95683	10.8728	10.9492	10.8611	12.7414	11.4113	10.9457	12.1429	12.3169	10.5756	9.74938	12.3708	10.0352	9.8196	9.19624	11.9808	12.4311	11.9214	9.71554	11.7336	5.04886	11.8643	7.73617	9.78343	9.52852	8.6691	9.58302	10.7662	11.1202	11.11	8.94445	8.65394	13.0064	11.3661	11.1234	9.0053	10.3404	9.93368	8.88645	10.4497	10.0476
LH23T3-SE2	9.23319	10.2808	11.9815	10.56	12.7858	9.76441	7.81889	10.0029	9.34369	10.9826	10.8645	10.9628	12.7905	11.627	10.7187	11.7994	12.0612	10.6058	9.51325	12.671	10.2231	9.91497	9.68277	11.6796	12.4097	11.9601	9.77354	11.9298	5.04886	11.6486	7.84268	9.71472	9.89977	9.13017	9.23319	10.8857	11.3698	11.1857	8.56385	9.00369	13.2168	11.2195	10.8885	9.08434	10.1491	9.82566	9.38203	10.3342	9.59279
LH24T0-SE2	10.002	10.9099	12.0024	10.7198	12.8921	9.71201	7.85336	9.98228	9.26791	10.9565	10.5108	10.6828	12.7406	11.8817	10.9092	11.9567	12.0852	10.5025	10.0907	12.578	10.1579	9.67805	9.1873	11.8134	12.7796	12.0369	9.6213	11.6867	5.04886	11.5621	7.25494	10.002	9.73579	8.77043	9.75609	11.2205	11.7448	11.0016	7.82952	8.83375	13.4062	11.2211	11.0785	9.45162	10.0432	9.86359	9.70721	10.1163	9.704
LH24T3-SE2	10.3333	11.3541	12.7544	11.5044	13.1846	9.63437	8.26578	9.8242	9.01107	10.7803	10.7492	10.9487	12.7189	11.7899	11.0832	12.2093	12.7962	10.5417	9.82856	12.5666	10.1291	9.56799	8.89892	11.9776	13.0272	12.0954	9.7293	11.7753	5.67836	12.0055	7.2233	10.277	9.92821	8.67045	9.81982	11.5574	11.8812	11.1392	8.79822	8.67371	13.0847	11.388	11.2195	9.31535	10.2049	9.79326	9.11745	10.2049	9.62268
LH25T0-SE2	9.60292	11.1119	12.5642	11.1241	13.0388	9.817	8.46929	9.93832	9.10847	10.785	10.8088	10.7714	12.6934	11.4213	10.8441	12.0947	12.3091	10.6257	9.66588	12.4981	10.2544	9.67256	9.3021	12.0024	12.5358	11.897	9.79514	11.7293	5.04886	11.8483	7.40635	9.93388	9.57894	8.55622	9.59591	10.7695	11.1678	11.1958	8.82559	8.67068	13.0266	11.3676	10.9891	9.11242	10.2266	9.817	8.70514	10.2878	9.9852
LH25T3-SE2	9.25921	10.3723	11.9322	10.6559	12.7775	9.54057	7.75126	9.91132	9.21347	10.8657	10.8643	11.0438	12.6703	11.7613	10.7518	11.8088	12.1069	10.5715	9.91947	12.806	10.0976	9.86285	9.38828	11.7755	12.34	12.0213	9.57711	11.9588	5.04886	11.6252	7.25296	9.7394	10.0673	9.1385	9.17761	10.8657	11.336	11.0702	8.03712	9.01434	13.3087	11.2255	10.865	9.07898	9.85438	9.94231	9.5103	10.2257	9.36855
LH26T0-SE2	8.08994	8.97517	10.1822	10.0758	12.5677	9.87437	5.70094	10.2653	9.38136	11.0792	10.5057	10.1058	12.6924	11.9849	10.2444	11.1084	11.4726	10.4682	9.88341	12.8246	10.1576	9.74964	8.99763	11.401	12.5881	11.7061	9.54436	11.7849	5.04886	11.0217	7.53988	8.89667	10.0546	8.762	9.52713	11.1651	11.7925	11.068	6.53462	9.02248	13.6611	11.2473	10.8082	9.4561	10.0889	9.73472	9.97087	10.0168	9.43161
LH26T3-SE2	7.35546	8.13169	9.78071	9.55156	12.3467	9.9737	5.04886	10.0253	9.36855	11.2321	10.5186	10.1561	12.6589	11.9833	10.0808	10.6018	10.5837	10.5026	9.8	12.9566	10.2252	9.93299	9.34484	11.2204	11.5172	11.497	9.62027	11.9729	5.30846	11.2243	7.60677	8.73041	10.261	8.8802	9.31098	11.1695	12.0057	11.1708	6.59692	9.03072	13.4907	11.2424	10.7168	9.13682	9.86969	9.84289	9.93617	9.91703	9.352
LH27T0-SE2	7.24266	8.38567	9.8915	9.8835	12.4202	9.64751	5.58308	9.75342	8.79487	10.8324	10.509	8.98513	12.744	11.5808	10.0571	10.706	10.1863	10.8014	10.1325	12.6115	10.2913	9.72235	8.92969	11.5334	11.5001	11.436	9.36215	11.8904	5.04886	10.3512	7.16842	7.73168	9.60676	8.69275	9.8366	10	11.136	11.0715	6.83715	8.66016	13.1865	11.2441	11.1815	9.60797	10.2129	9.90934	9.81993	9.94052	9.66863
LH27T3-SE2	7.54526	8.81376	10.2121	9.88476	12.3818	9.62919	5.94068	9.75749	8.83356	11.0333	10.6825	10.0295	12.6285	11.693	10.1653	10.7878	10.5245	10.6879	9.83997	12.7376	10.1756	9.51436	9.06315	11.3283	11.3198	11.5289	9.52519	12.2792	5.04886	10.5365	7.35107	8.33972	9.60389	9.14452	9.51978	10.561	11.51	11.2625	6.60857	8.95095	13.2619	11.1111	11.1717	9.58978	10.0408	9.76436	9.75635	10.1152	9.70967
LH29T0-SE2	10.027	10.7823	11.8721	10.8458	12.7836	9.81987	7.1176	10.1828	9.26269	10.8677	10.5861	10.62	12.7034	11.9231	10.9437	11.9792	11.655	10.4738	10.0226	12.6728	10.0817	9.6289	9.15806	11.7163	12.1106	11.9811	9.35314	11.9174	5.04886	11.2056	7.10344	9.73244	9.81987	8.0971	9.61482	11.8699	11.6203	10.9521	7.91479	8.79488	13.4292	11.1843	11.0463	9.28658	10.2088	9.86513	9.62071	10.2182	9.67144
LH29T3-SE2	10.0877	11.1852	12.3493	11.1729	12.9977	9.76901	7.43502	10.1576	9.42508	10.8006	10.587	10.6441	12.6523	11.9427	11.2345	12.3569	11.989	10.4641	9.81072	12.6961	10.0484	9.55986	8.98655	11.9086	12.3365	12.2668	9.39559	11.8456	5.26293	11.407	7.50278	9.75809	10.1088	7.40304	9.71103	12.1491	11.6094	10.9175	8.27014	8.69871	13.3038	11.1665	11.0113	9.1425	10.1687	9.75199	9.20651	10.3207	9.82591
LH30T0-SE2	7.72013	9.01851	10.7459	9.95832	12.5878	9.77391	6.33611	9.88433	8.94982	11.2105	10.6665	10.1641	12.7092	11.8398	10.0424	10.9886	11.2186	10.5715	9.87545	12.5892	10.1099	9.92057	9.01155	11.4355	12.5229	11.7837	9.52709	12.0198	5.50329	11.3895	7.50005	8.73557	9.74911	8.50337	9.60753	10.0344	11.5919	11.182	7.30177	9.07296	13.3478	11.2591	10.9631	9.32354	10.0826	10.031	9.37675	10.2753	9.62733
LH30T3-SE2	7.28212	8.97265	10.6446	9.91418	12.5306	9.92201	6.317	10.184	9.16483	11.1996	10.472	9.98912	12.6083	12.0484	9.79305	10.7317	11.1821	10.6131	9.86142	12.8818	10.2339	9.732	9.1246	11.3831	12.4415	11.653	9.68307	12.1235	5.04886	11.0064	7.17614	8.65937	9.71587	8.1205	9.73378	10.0054	11.5669	11.0641	6.87924	8.92966	13.3495	11.2681	10.8869	9.25701	10.2613	10.0025	9.93599	9.89362	9.31295
LH31T0-SE2	9.89449	10.5893	11.6669	10.2425	12.4345	9.86609	6.65433	9.97648	9.44985	10.8213	11.0327	11.0667	12.0634	12.064	11.4498	11.5075	11.528	10.3884	9.92097	13.1139	9.71819	9.9251	9.30059	11.2242	12.7856	12.1734	9.44602	12.0273	5.04886	11.8025	7.37648	10.4229	9.72295	8.28513	9.80006	11.8402	12.3696	11.2006	7.55651	8.90395	13.3037	11.0384	10.0765	9.33421	10.1549	9.73557	10.0827	10.5308	9.65648
LH31T3-SE2	8.54954	9.7526	11.2783	10.2667	12.8264	9.79909	5.919	10.3301	9.59287	10.9283	10.5654	10.6025	12.5776	12.4481	11.0842	11.6084	11.8374	10.7076	9.90318	13.2373	10.354	9.56945	9.16562	11.4747	12.955	12.2733	9.70652	12.3641	5.04886	10.8651	7.61477	9.31919	9.99707	7.76825	9.955	10.8911	11.5324	11.1841	6.96747	9.12816	13.6872	11.2146	10.93	9.38169	10.2786	9.93183	10.6661	10.0716	9.38657
LH32T0-SE2	8.768	9.48743	11.3132	10.0474	12.7546	9.55539	5.50546	9.87472	9.43018	11.1444	10.7032	10.5804	12.4106	12.0917	10.5592	11.1444	11.3793	10.2566	9.74376	13.0338	10.1544	9.71722	8.87172	11.3407	12.4646	11.9973	9.5097	12.1586	5.04886	10.9278	7.52326	9.23263	9.21917	8.69181	9.60588	10.3849	12.1951	11.1885	7.24296	9.06503	13.3944	11.0198	10.7938	9.33854	9.96608	9.76797	10.3347	10.107	9.61618
LH32T3-SE2	8.24765	9.17845	11.1224	10.0159	12.6239	9.7659	5.94565	9.67331	9.39775	11.223	10.6363	10.4885	12.631	12.3089	10.5648	11.0678	11.3969	10.7453	9.83969	13.1213	10.0877	9.67544	9.02672	11.2854	12.7575	11.9108	9.7659	11.9922	5.32321	11.5064	7.56131	9.31837	9.67544	8.91942	9.63891	11.0491	12.3185	11.3183	7.24243	8.94436	13.5285	11.1811	10.7871	9.1109	10.2055	9.85288	10.0325	10.1036	9.16943
LH33T0-SE2	8.86211	9.61092	11.5651	10.2763	12.7569	9.70102	5.82695	9.94317	9.14559	10.9305	10.7447	10.3047	12.8808	11.513	10.7331	11.5213	11.4765	10.5198	9.73152	12.6401	10.0811	9.91246	9.40336	11.4396	12.0989	11.8494	9.60909	11.8769	5.04886	11.5661	7.81432	9.18782	10.2009	9.09687	9.57398	11.2416	11.802	11.2256	7.28396	8.80248	13.2307	11.2107	10.9479	9.37356	10.0465	9.86282	9.37141	10.1604	9.88107
LH33T3-SE2	9.12265	9.9997	11.7192	10.5272	12.8396	9.74682	6.11233	9.82304	9.26922	11.1668	10.6128	10.8325	12.843	11.855	10.7733	11.64	12.0783	10.6796	9.71993	12.7675	10.0639	9.65573	9.25522	11.5792	12.4278	11.9844	9.80556	11.9477	5.04886	11.2676	7.77253	9.50036	10.0812	8.73504	9.5904	11.6732	11.6427	11.079	7.33469	8.53625	13.3421	11.1723	11.0763	9.25756	10.0652	9.862	10.2468	10.2135	9.57171
LH34T0-SE2	10.8388	11.3544	12.591	11.5219	13.2362	9.8357	10.1503	10.0144	9.15554	11.2543	10.382	11.7927	12.706	12.2828	11.9796	12.9439	13.3595	10.7059	9.8739	12.6024	10.1068	9.84214	9.1001	11.7743	13.0347	12.5974	9.29837	11.9646	5.04886	12.1898	7.81758	11.3011	9.99291	8.90425	9.66646	13.3045	12.5869	11.2226	9.38479	9.23854	13.5471	11.1172	10.858	9.19638	10.1201	9.98275	9.62599	10.5574	9.20641
LH34T3-SE2	11.3034	12.0754	12.9733	12.0613	13.5194	9.86958	9.91291	10.2244	9.48953	10.9889	10.4804	11.3618	12.7634	12.3944	12.2279	13.3571	13.7233	10.4963	9.90498	12.8927	10.4261	9.65379	9.00136	12.052	13.3842	12.9058	9.39526	11.8404	5.30608	12.0923	7.60415	11.0797	10.1513	8.68926	9.75782	13.0282	12.1113	10.9316	9.62124	8.88328	13.6644	11.1484	11.0498	9.49377	10.0981	9.98686	9.64429	10.5079	9.55588
LH35T0-SE2	11.0306	12.2977	13.4538	12.0639	13.5735	9.79169	10.4359	10.0211	9.25982	10.908	10.819	11.3302	12.6341	11.898	12.0821	13.1074	13.6484	10.4173	9.93427	12.5456	10.0598	9.62386	9.14697	12.441	13.1839	12.6739	9.74495	11.9094	5.04886	12.2453	7.04552	11.2674	10.0794	8.2972	10.0182	12.9092	11.6357	10.9589	10.0035	8.78793	13.2331	11.1522	11.0599	9.6579	10.1568	9.91564	9.35061	10.9283	9.79848
LH35T3-SE2	10.9522	11.7543	13.2336	11.8299	13.324	9.76936	10.9609	10.0978	8.91109	11.2083	10.3675	12.008	12.7437	12.3998	12.2306	12.9955	13.5322	10.7665	9.91312	13.028	10.2793	9.62364	9.26844	11.941	13.4146	12.546	9.62563	11.9055	5.04886	12.7394	7.89309	11.7424	10.2628	8.98447	9.73476	13.832	12.6406	11.2189	9.71993	8.80935	13.447	11.2744	10.8126	9.11515	10.3326	10.0092	9.7908	10.7282	9.33571
[truncated: 110 more columns]

## Sheet: Gene expression (Monocytes)
SampleID	ENSG00000185745	ENSG00000137965	ENSG00000157601	ENSG00000055332	ENSG00000160710	ENSG00000078140	ENSG00000165949	ENSG00000142166	ENSG00000159110	ENSG00000184216	ENSG00000126456	ENSG00000185507	ENSG00000162434	ENSG00000172936	ENSG00000089127	ENSG00000111335	ENSG00000111331	ENSG00000196396	ENSG00000175354	ENSG00000111679	ENSG00000179295	ENSG00000182199	ENSG00000166311	ENSG00000067066	ENSG00000115415	ENSG00000170581	ENSG00000131323	ENSG00000105397	ENSG00000114251	ENSG00000185885	ENSG00000168040	ENSG00000187608	ENSG00000263528	ENSG00000198933	ENSG00000136560	ENSG00000142089	ENSG00000185201	ENSG00000105401	ENSG00000184979	ENSG00000100304	ENSG00000101347	ENSG00000257103	ENSG00000181555	ENSG00000183735	ENSG00000198791	ENSG00000198492	ENSG00000163694	ENSG00000130813	ENSG00000165819
LH01T0-SE2	11.4141	11.6498	13.1535	12.0592	13.1073	10.0506	9.91196	10.778	9.3076	11.3253	9.4959	11.6795	12.3187	12.9898	12.4372	13.3822	14.0476	10.2739	10.5229	12.981	10.4068	9.70741	8.50127	11.6702	13.5546	12.4877	9.39887	11.2173	5.08026	11.8072	7.5248	11.8931	9.82758	7.9882	10.0074	14.5077	12.8531	11.1516	9.20465	8.85975	14.0582	11.2638	10.6911	9.58259	10.6017	10.1867	10.8008	10.3387	7.68659
LH01T3-SE2	11.7647	11.8911	13.2869	12.2675	13.1433	10.2729	9.6207	10.7588	9.31869	11.2692	9.68531	11.8127	12.3161	13.0195	12.6014	13.5698	14.1706	10.148	10.5636	13.0255	10.4533	9.53189	8.6147	11.7368	13.6522	12.627	9.25553	11.3212	5.08026	11.6256	7.45686	11.9973	9.79761	7.92446	10.2025	14.4649	12.7586	11.0214	9.53614	8.78598	14.0727	11.4262	10.7332	9.82567	10.6267	10.1836	11.0654	10.2969	7.58963
LH02T0-SE2	10.5233	11.0338	12.4166	11.1699	12.7562	10.3775	8.37414	10.9531	9.12754	10.9407	9.48417	11.0512	12.3084	12.8758	12.1289	12.8412	13.2285	10.3958	10.4405	13.066	10.358	9.64761	8.56371	11.6021	13.3082	12.2404	9.31048	10.8368	5.49583	10.9531	7.63309	10.7815	9.51055	7.36913	10.2015	13.9668	12.9181	11.0653	8.21663	8.58884	14.1838	11.3675	10.4474	9.56372	10.6146	10.2267	10.669	9.81112	7.81136
LH02T3-SE2	10.0087	10.6981	12.0939	11.1998	12.7677	10.1707	7.02469	10.8288	9.28032	11.2164	9.48388	11.0093	12.489	12.8115	11.7356	12.5758	13.2238	10.3691	10.4426	12.9624	10.5181	9.77289	8.82869	11.502	13.0763	12.2015	9.4303	11.0721	5.08026	10.1172	7.36542	10.6892	9.67421	7.58435	10.1113	13.6156	12.6015	11.2913	7.8105	8.52365	14.2024	11.4793	10.7128	9.45151	10.5036	10.244	10.8972	9.75974	7.52141
LH03T0-SE2	11.7658	11.5861	13.1808	11.5683	13.1103	10.2365	10.5851	10.9567	9.20726	11.102	9.6564	11.7966	12.516	13.2179	12.9207	13.7401	13.9515	10.5439	10.6728	13.4721	10.3153	9.49418	8.72202	11.9271	13.4233	12.4062	9.24082	11.3106	5.30407	11.8107	7.36766	12.1758	9.92726	6.67441	10.2049	14.3919	13.3234	11.3736	9.57526	8.95447	14.2133	11.3986	10.5828	9.61189	10.4645	10.1541	11.0334	10.3309	7.8345
LH03T3-SE2	12.2157	11.9778	12.9907	11.6922	13.1004	10.1694	9.22701	11.0353	9.33557	11.0764	9.60826	11.6102	12.1579	13.0999	12.9918	13.6527	13.806	10.2575	10.5531	13.2845	10.261	9.35326	8.64241	11.8853	13.2185	12.6766	9.32216	11.4313	5.32719	11.3768	7.57603	11.9175	9.94466	6.73604	10.4706	14.0138	12.8065	11.023	9.55389	8.73675	14.3323	11.2867	10.5378	9.78139	10.4807	10.134	10.9654	10.1505	8.12487
LH04T0-SE2	10.6741	11.2456	13.1996	11.7036	12.9017	10.0387	8.298	10.7039	9.03346	11.2721	9.35845	11.3933	12.245	12.7265	12.135	13.1172	13.695	10.3631	10.3289	12.9174	10.2516	9.70359	8.72598	11.4323	13.0391	12.3083	9.18341	11.446	5.08026	10.8632	7.10228	11.4045	9.54029	8.06564	10.0204	13.6868	12.5756	11.1476	8.71082	8.60812	13.8778	11.2298	10.7489	9.41079	10.4163	10.2813	10.8649	10.0803	7.74946
LH04T3-SE2	11.2251	11.7088	13.3565	11.7214	13.0732	10.1073	8.44445	10.7377	9.07636	11.0301	9.75267	11.3007	12.0841	12.6538	12.274	13.2708	13.574	10.2308	10.188	12.9855	10.2367	9.65285	8.54295	11.5864	13.1979	13.0223	9.33444	11.8398	5.08026	10.4258	7.52685	10.8171	9.7129	7.77853	10.0658	13.3802	12.2749	10.9639	8.55054	8.59159	14.1021	11.0607	10.7451	9.60112	10.2541	9.96221	10.4278	9.99849	8.52379
LH05T0-SE2	10.7455	11.084	12.9738	11.4045	12.687	10.2744	8.84843	10.5043	8.76052	11.0698	9.6398	11.5102	12.3771	13.0266	12.3663	13.2055	12.6757	10.4273	10.411	12.9928	9.93083	9.64155	8.53651	11.7398	12.8486	12.0609	8.88451	11.1858	5.08026	10.8709	7.19928	11.5601	9.58804	8.33302	9.80522	13.305	12.5938	11.1573	8.82386	8.76052	14.0701	11.3669	10.6001	9.30801	10.5367	10.1728	10.8967	10.0725	7.59499
LH05T3-SE2	10.1786	10.67	11.9877	10.7068	12.4625	10.0784	6.63314	10.5053	9.14725	10.925	9.9283	10.8367	12.0359	12.5121	11.7857	12.3005	11.4559	9.94577	10.1946	12.9654	10.0885	9.76603	8.73899	11.2913	12.5817	11.9757	9.29119	11.5871	5.33748	9.05338	7.50002	10.5537	9.41059	8.35905	9.96616	11.5383	11.7282	10.9769	7.52647	8.82431	14.2531	11.1923	10.2722	9.46896	10.4518	9.85282	10.9154	9.69638	8.28533
LH06T0-SE2	9.20857	9.88106	11.7884	10.7703	12.3411	10.3463	6.04895	10.88	9.12012	11.344	9.53615	10.3463	12.5212	12.5582	11.2857	11.9406	12.4159	10.1619	10.3526	12.9093	10.6134	10.0055	8.56192	11.2439	12.2143	11.5664	9.50273	11.0945	5.08026	9.15501	7.33289	9.65244	9.59018	7.43475	9.91361	12.5372	12.1074	11.3219	7.39493	8.83798	14.027	11.4169	10.3551	9.4311	10.5668	10.1902	10.6166	9.56017	7.74834
LH06T3-SE2	9.915	10.0475	11.77	10.4684	12.3602	10.268	5.95986	10.8734	9.02074	11.0704	9.55375	10.39	12.3055	12.6235	11.7828	12.014	12.1492	10.0339	10.4795	13.22	10.4271	9.84464	8.49509	11.3126	12.5747	11.7455	9.18861	11.2436	5.32771	8.57338	7.53292	9.60094	9.19602	7.33392	10.0475	12.0717	11.7124	11.1849	7.14341	8.84002	14.1573	11.4731	10.5436	9.3806	10.5967	10.3476	10.9777	9.59163	7.80196
LH07T0-SE2	11.3923	11.2805	13.0226	11.5266	12.9388	10.0103	11.1891	10.7163	9.25667	11.1446	9.74756	11.4513	12.4159	13.0079	12.1657	13.2738	13.9882	10.6703	10.4868	13.178	10.2423	9.84016	9.02419	11.6509	13.4945	12.4691	9.23108	11.447	5.08026	11.5963	7.30114	11.8895	9.98589	8.30171	10.1552	14.4493	13.0433	11.1779	9.27797	8.76584	14.0684	11.2303	10.5853	9.33266	10.6652	10.1278	10.8227	10.1521	8.20706
LH07T3-SE2	11.5875	11.2635	13.0104	11.6523	13.0135	10.1997	11.1193	10.8591	9.42598	11.0778	9.40901	11.3098	12.2849	12.9553	12.4664	13.3894	13.9548	10.5928	10.337	13.0571	10.3459	9.86579	8.83392	11.6536	13.6371	12.5469	9.15014	11.1304	5.08026	11.5002	7.6539	11.825	9.89042	8.17684	10.0119	14.4159	12.8558	11.0266	9.2489	8.89326	14.1826	11.3161	10.5682	9.45313	10.6703	10.1711	10.6123	9.90258	7.55421
LH08T0-SE2	10.6208	11.4157	13.1706	11.7364	12.9537	10.1531	10.4124	10.6218	8.98827	11.2761	9.59009	11.2891	12.2637	12.7738	11.9443	13.0347	13.67	10.2638	10.4124	13.0174	10.4135	9.71284	8.8188	11.4996	13.6902	12.3566	9.59847	11.4697	5.45049	11.0231	7.51978	10.9268	9.89724	6.6958	10.0485	13.3783	12.3768	11.1998	8.5931	8.78972	13.9912	11.364	10.6391	9.27153	10.5242	10.0515	10.7016	10.1445	7.69883
LH08T3-SE2	11.0859	11.6946	13.2823	11.969	13.0193	10.2389	10.5306	10.9251	9.22378	11.1604	9.66372	11.5899	12.0863	12.8569	12.1789	13.1902	13.6329	10.3222	10.6042	12.7827	10.3581	9.581	8.64026	11.6428	13.8941	12.787	9.54582	11.4473	5.08026	11.2229	7.16457	11.1891	9.73102	6.30273	10.2443	13.5317	12.3349	10.9833	9.06111	8.63691	14.0656	11.3123	10.4988	9.56176	10.5243	10.1422	11.3039	10.2639	8.08493
LH09T0-SE2	11.1076	11.021	12.9697	11.4986	12.8544	10.2163	10.0134	10.5883	9.06714	11.2348	9.53399	11.1186	12.3777	12.8749	12.6677	13.2599	13.4588	10.3139	10.2366	13.0582	10.2983	9.58246	8.62764	11.5158	12.915	12.2251	8.96395	11.3169	5.3345	10.8035	7.31745	10.9289	9.82328	8.38327	9.96399	14.0492	12.5746	11.1206	8.94238	8.86915	14.0199	11.3127	10.4242	9.43404	10.4495	10.0838	10.6783	9.83165	7.91891
LH09T3-SE2	11.6016	11.3577	13.0343	11.8428	12.8456	10.4076	10.524	10.7527	9.01411	11.4842	9.32818	11.5585	12.3953	13.0407	12.4983	13.2973	13.7133	10.5051	10.4915	12.9071	10.4291	9.57716	8.55976	11.6162	12.8956	11.8731	8.94608	10.9811	5.34344	11.3695	6.90971	11.7332	9.47536	8.3591	9.91288	14.2994	12.8349	11.2701	9.15557	8.68862	13.8529	11.4694	10.4961	9.34585	10.7612	10.2954	10.6316	10.1623	7.66638
LH10T0-SE2	11.5061	11.39	13.4712	11.8176	13.0573	10.3321	11.1792	10.999	9.41144	11.0769	9.29951	11.3491	12.66	12.9619	12.6841	13.5377	13.955	10.3984	10.4864	13.0993	10.3638	9.64231	8.42276	11.6858	13.6219	12.3339	9.39259	10.9723	5.08026	11.7304	6.9749	11.4389	9.35657	6.51612	10.2521	14.1836	13.1121	11.0365	9.41845	8.82363	14.2559	11.5369	10.6168	9.50653	10.6607	10.0761	11.0152	9.91889	7.85387
LH10T3-SE2	9.28826	10.1516	11.6475	10.4916	12.391	10.1103	6.55314	10.7789	9.0141	11.0513	9.7968	10.5296	12.4376	12.5865	11.4596	11.8876	12.2851	10.2113	10.4526	13.0367	10.3441	9.84791	8.62046	11.3255	12.7501	11.8253	9.74741	11.3387	5.08026	9.51411	7.33002	9.62184	9.24563	6.82083	10.157	12.4264	12.2107	11.1583	7.12439	8.68971	14.0476	11.3849	10.6087	9.50351	10.5949	9.96362	10.8549	9.58414	8.10264
LH13T0-SE2	8.41415	8.84663	10.5337	9.88227	12.198	10.1486	5.41682	10.6792	8.58043	11.1613	9.40025	9.89822	12.3084	12.4316	10.8842	11.2433	11.4837	10.3557	10.3087	12.7698	10.4936	10.0991	8.48101	11.0986	12.0414	11.2959	9.40025	11.1107	5.08026	7.95786	7.57369	9.02191	9.59839	7.32555	10.0378	11.8823	11.9553	11.227	6.38468	9.37092	14.1693	11.4049	10.6023	9.13422	10.5379	10.3773	10.8648	9.01502	7.62106
LH14T0-SE2	10.2208	10.9706	12.025	10.9003	12.3251	10.1065	7.03822	10.4331	8.758	11.0805	9.53231	10.5666	11.8571	12.4681	11.6337	12.1899	12.5452	10.1561	10.306	12.7426	10.0725	9.67703	8.57439	11.195	12.9487	11.9654	9.52332	11.3095	5.4155	9.75735	7.18091	10.6121	9.61074	8.19082	10.2264	12.1194	11.8177	11.0109	7.7202	8.7111	13.7757	11.2547	10.455	9.53946	10.5023	9.90153	10.5813	9.95991	8.06605
LH14T3-SE2	9.9342	10.8733	11.9885	11.151	12.5129	10.3313	6.34113	10.8139	9.20431	11.244	9.35891	10.6669	12.3219	12.9155	11.1919	12.0998	12.8162	10.7567	10.6055	12.9353	10.5358	9.36898	8.56573	11.2268	12.821	11.6633	9.60663	11.4252	5.08026	9.79938	7.39826	10.1667	9.75596	8.26255	10.3706	11.6097	12.2524	11.1727	7.16401	8.62606	13.7293	11.3763	10.7364	9.45185	10.5798	10.0418	11.0461	9.78066	7.36724
LH15T0-SE2	11.5683	11.4008	13.1425	11.9164	13.1283	10.2622	10.5708	10.9271	9.28	11.2772	9.45572	11.3878	12.4327	13.1385	12.3534	13.5302	14.2197	10.6403	10.3871	13.1381	10.3537	9.76224	8.74319	11.5738	13.5642	12.5416	9.30439	11.2061	5.08026	11.8218	7.19478	11.927	9.60247	6.48843	9.9437	13.8555	12.9795	11.1044	9.28246	8.80964	14.2268	11.2967	10.4517	9.45136	10.7075	10.3814	10.6565	10.044	7.71534
LH15T3-SE2	10.8863	11.7782	12.7436	11.6851	13.0996	10.0114	8.92005	10.5997	9.52527	11.2157	9.59627	11.5869	12.17	12.9772	11.812	12.849	13.6531	10.5523	10.1905	13.2375	10.291	9.49746	8.46012	11.5171	13.2536	12.6781	9.50944	11.8252	5.08026	11.0919	7.35713	11.4217	9.39566	6.63288	10.2806	13.1563	12.5291	11.0495	8.54461	8.4518	13.9147	11.1497	10.5969	9.93352	10.362	9.95557	10.621	10.1503	8.18651
LH16T0-SE2	11.5059	11.8813	13.5203	11.8673	13.0794	10.074	12.0459	10.6051	9.11816	11.0786	9.50308	11.6419	12.2496	12.8937	12.8356	13.5882	14.0274	10.517	10.473	13.118	9.98663	9.51584	8.52375	11.8334	13.2274	12.3776	9.34989	11.5354	5.44257	11.806	7.38351	12.1527	9.73721	7.41218	10.2343	14.6208	12.8709	11.0482	9.97744	8.74329	13.8514	11.3901	10.6881	9.53269	10.6443	10.2534	10.9054	10.2848	7.7005
LH16T3-SE2	12.0916	11.8323	13.8975	12.021	13.118	10.2025	11.91	10.8278	9.06622	11.0375	9.36434	11.8563	12.4492	13.1108	13.2864	14.0257	14.3645	10.4424	10.6134	13.0225	10.0544	9.5903	8.58754	11.9726	13.6599	12.5832	9.45903	11.2466	5.44965	12.1764	7.25465	12.592	9.81621	7.47829	10.2835	14.9688	13.0832	11.1466	10.44	8.64939	14.0519	11.5219	10.5875	9.64164	10.6914	10.2887	10.8817	10.4913	7.44033
LH22T0-SE2	10.4097	11.58	12.8446	11.4261	12.8599	10.0188	8.16818	10.6355	9.28822	11.0325	9.73985	11.1108	12.2258	12.6295	11.7006	12.6822	12.76	10.4154	10.3445	13.0984	10.2961	9.53589	8.57284	11.5642	13.3097	12.5834	9.41399	11.7954	5.52325	10.5689	7.09201	10.9012	9.69198	7.68437	10.093	13.4969	11.9175	11.0508	8.28324	8.66781	13.9975	11.2315	10.8857	9.8975	10.3517	10.0658	10.5139	10.1995	8.37086
LH22T3-SE2	9.93678	10.8039	12.36	11.2168	12.5789	10.1893	6.92606	10.4794	9.27921	11.1231	9.54224	11.2157	12.3134	12.6431	11.1554	12.2466	12.2819	10.6745	10.3775	13.2283	10.3452	9.63363	8.60989	11.1566	13.187	12.1505	9.54935	11.5209	5.08026	10.2362	7.21022	10.8098	9.37635	7.62766	10.2119	13.4539	11.8976	11.1938	7.53486	8.53986	13.8797	11.2612	10.8325	9.30464	10.4729	10.0106	10.9247	10.0772	7.52745
LH23T0-SE2	10.9507	11.7167	13.0825	11.7335	13.0631	10.2086	8.55359	10.8104	9.19789	10.9507	9.637	11.33	12.2772	12.8128	12.1663	13.0603	13.3339	10.3918	10.3163	13.1671	10.4143	9.21024	8.73278	11.8396	12.8679	12.511	9.00419	11.8674	5.32884	9.92879	7.2455	10.8503	9.71352	6.73096	10.2245	12.2227	12.1213	11.0506	9.10033	8.79662	14.0758	11.2695	10.994	9.59997	10.2863	10.0199	11.4723	10.2758	8.44424
LH23T3-SE2	10.2194	11.1713	12.4107	11.3143	12.6029	10.3034	7.74023	10.8161	9.1015	11.0012	9.48911	11.1686	12.4951	13.0226	12.1063	12.627	12.8833	10.4277	10.6275	13.3072	10.4356	9.3759	8.64488	11.4978	12.5969	11.7883	9.1015	11.4461	5.33795	9.60012	6.95978	10.6723	9.32555	6.67072	10.1034	12.4447	12.2294	10.9758	8.68363	8.75811	14.0457	11.4617	10.823	9.36407	10.4779	9.92523	11.6342	9.93325	8.0716
LH24T0-SE2	11.0343	12.0664	13.2012	11.4016	12.6898	9.95602	9.74381	10.4479	9.02913	11.1534	10.239	12.0377	11.7185	12.5465	11.9139	12.7126	13.0635	10.096	10.4676	13.2024	9.88545	9.38553	8.69918	11.4253	13.2551	12.354	9.3772	11.5979	5.08026	11.1902	7.48407	12.4594	9.41023	8.088	9.98914	13.4578	12.6599	11.1223	8.65835	8.66752	13.7443	10.9112	10.3578	9.13514	10.3193	9.65022	10.1971	10.2871	8.45586
LH24T3-SE2	10.8214	11.4529	13.1395	11.8906	13.0014	10.1697	9.89728	10.692	9.44412	11.1938	9.40555	11.5187	12.2808	12.9273	11.9493	13.143	13.6697	10.4462	10.3986	13.0112	10.2985	9.61831	8.40614	11.4237	13.4914	12.3681	9.75129	11.0607	5.08026	11.2722	7.11736	11.4179	9.52548	8.13496	9.96595	13.4046	12.568	11.1142	8.83737	8.86804	13.9669	11.1991	10.8048	9.6228	10.475	10.115	10.8136	10.1006	7.67098
LH25T0-SE2	11.1063	11.5141	13.2751	11.7583	13.0189	10.1666	9.7633	10.7014	9.36848	11.1184	9.4369	11.3347	12.3141	12.7732	11.9866	13.1575	13.7335	10.4989	10.5234	13.0307	10.364	9.44978	8.85787	11.6329	13.0123	12.3985	9.36395	11.6282	5.08026	9.92555	7.63122	10.9777	9.52672	7.94171	10.2126	12.7263	11.9251	11.0335	8.74711	8.90863	14.1269	11.3462	10.8971	9.54283	10.3876	10.0769	11.2325	10.1509	8.16399
LH25T3-SE2	10.4762	11.2408	12.6739	11.1584	12.6573	10.0499	8.41502	10.6096	9.143	10.9469	9.93127	11.3113	12.1237	12.6655	11.7265	12.5693	12.9702	10.2344	10.4308	13.1691	10.1982	9.43274	8.80478	11.4554	13.0561	12.544	9.03341	12.0178	5.27177	9.4427	7.7453	10.6058	9.45628	8.12144	10.1945	12.0854	11.7024	11.1121	8.06703	8.52529	14.0476	11.1682	10.7697	9.76379	10.2781	9.87911	11.2193	10.0499	8.52529
LH26T0-SE2	8.83825	9.75594	10.7366	10.3458	12.3819	10.2693	5.57805	10.8563	9.45034	11.1606	9.60371	9.90895	12.3423	12.6643	10.9258	11.4934	11.8544	10.1097	10.3869	13.0506	10.4854	9.48973	8.65995	11.3524	12.9182	11.9203	9.1982	11.6069	5.33008	8.92272	7.03492	8.76552	9.73712	8.17725	10.1017	11.8325	11.8457	11.0809	6.29473	8.94383	14.183	11.3901	10.7124	9.49381	10.413	9.96441	10.9483	9.56736	8.48114
LH26T3-SE2	7.33036	8.40114	9.7509	9.60127	12.107	10.1005	5.70857	10.4164	9.25135	11.2557	9.61335	10.1477	12.1299	12.4737	10.5007	10.6179	11.0844	10.0919	10.1039	13.0951	10.343	9.50339	8.99804	10.9434	11.6931	11.5168	9.38994	11.8938	5.08026	8.41234	7.17476	8.45626	9.87444	8.40675	9.96012	11.6811	12.0059	11.1246	6.00373	9.31789	13.9098	11.0722	10.5986	9.26061	10.085	9.96766	10.9482	9.26061	8.0377
LH27T0-SE2	8.05689	8.83274	10.1113	9.75322	11.8975	10.0997	5.59956	10.3854	8.76341	10.9122	9.69416	9.40203	12.2223	12.2337	10.9522	10.8882	10.727	10.1101	10.5943	12.7609	10.4735	9.73079	8.54985	11.1542	11.9488	11.4472	9.23336	11.6281	5.48337	7.09133	7.31965	8.16936	9.33216	6.76171	10.0365	10.5463	10.9528	11.162	6.07804	8.89346	13.9464	11.372	10.6351	9.52887	10.3883	9.9224	11.1155	9.37912	8.4973
LH27T3-SE2	7.35823	8.75896	9.71723	9.55642	11.7711	10.2133	5.51983	10.4817	8.69756	11.0564	9.42723	9.73165	12.334	12.2683	10.8835	10.4997	10.3028	10.0845	10.5237	12.7426	10.3479	9.86838	8.70859	11.0464	11.564	11.1836	9.16271	11.6456	5.3347	7.4874	7.21509	8.34781	9.29742	6.91171	10.0272	10.7043	11.2344	11.1757	6.07926	8.88085	13.9183	11.4052	10.6915	9.23799	10.5206	9.96761	10.7554	9.20732	8.2245
LH29T0-SE2	10.73	11.666	12.7244	11.5274	12.7922	10.0436	7.76744	10.678	9.19743	11.266	9.76085	11.4648	12.157	12.6442	11.7865	12.7748	12.6736	10.1568	10.3708	13.0484	10.1581	9.51276	8.5449	11.5923	12.4667	12.3299	9.15594	11.8691	5.08026	9.98868	7.47875	10.9403	9.97981	6.82725	10.1698	13.3031	12.1547	11.0767	8.33652	8.70146	13.8717	11.1251	10.7423	9.57105	10.2726	9.91305	10.5521	10.3225	8.38706
LH29T3-SE2	11.0021	11.235	12.8289	11.6528	12.8512	10.3667	8.15347	10.8468	9.41547	11.1105	9.25881	11.2172	12.3719	12.7597	11.9784	13.1113	12.7142	10.4144	10.3849	12.9832	10.4707	9.58113	8.60161	11.6138	12.8404	12.2469	9.17231	11.2415	5.32639	10.1226	7.52219	10.825	9.78566	6.58851	10.0452	13.515	12.2876	10.9931	8.64884	8.77198	14.0394	11.3277	10.8607	9.48285	10.3372	10.0798	10.6961	9.95755	7.81662
LH30T0-SE2	8.28159	9.74341	11.3288	10.3692	12.3964	10.0793	5.7568	10.7125	9.01727	11.2808	9.6288	10.1935	12.2885	12.462	10.7231	11.3384	11.965	10.3241	10.3262	12.8403	10.3887	9.73058	8.59869	11.248	12.8214	11.8816	9.48718	11.7418	5.08026	8.55175	7.03229	8.86365	9.52299	6.91512	10.0318	10.9976	11.5985	11.1736	7.19976	8.94113	13.9057	11.2852	10.8492	9.49289	10.3421	10.0844	10.546	9.57955	8.22723
LH30T3-SE2	7.60023	9.18384	11.0009	10.256	12.0986	10.2545	5.4824	10.6635	8.97888	11.2769	9.61803	10.0704	12.3048	12.5906	10.4758	10.9718	11.6236	10.4419	10.3972	13.04	10.3636	9.8208	8.69389	11.0481	12.4917	11.4345	9.57981	11.5719	5.08026	8.5345	7.07205	8.71918	9.41869	7.01792	10.1081	10.9342	11.841	11.2528	6.91932	8.94038	13.6985	11.3595	10.7907	9.37613	10.5349	9.94521	10.8709	9.4395	7.73531
LH31T0-SE2	10.2521	11.0676	12.3754	11.2082	12.7576	10.2996	7.79384	10.7354	9.41205	10.9406	9.57385	10.8005	12.449	12.8735	12.1287	12.5541	12.9088	10.4725	10.5173	13.3208	10.3882	9.4962	8.68267	11.6173	13.5333	12.4427	9.31606	11.6373	5.08026	9.74732	7.12039	10.1107	9.66147	6.45371	10.4506	11.898	11.8225	11.0258	7.73435	8.71326	14.0965	11.4083	10.7942	9.77483	10.4883	9.97505	11.2005	10.0204	8.23375
LH31T3-SE2	8.67842	10.2071	11.4827	10.358	12.2428	10.1738	5.97642	10.6928	9.3934	10.9265	9.67146	10.681	12.2304	12.6804	11.6863	11.8115	11.8994	10.3431	10.5713	13.2045	10.1033	9.69515	8.63393	11.2923	13.0841	11.9441	9.43858	11.6433	5.34278	8.75592	7.21626	9.52929	9.67146	6.8454	10.3593	11.118	11.5572	11.0593	6.96299	8.65837	13.8619	11.3475	10.6511	9.40782	10.5313	10.0431	11.2955	9.80082	8.08948
LH32T0-SE2	8.87756	9.92892	11.4705	10.2709	12.4107	10.078	5.77184	10.3209	9.42632	11.0602	9.64777	10.2882	12.0876	12.6509	11.0311	11.4019	11.681	10.1325	10.1887	13.1138	10.3409	9.43256	8.55317	11.1554	12.7011	12.1436	9.31376	11.6762	5.08026	8.831	7.12617	9.13917	9.13917	8.33822	9.97371	10.7868	11.6992	11.0345	7.45991	8.90179	13.9261	11.1269	10.7844	9.64598	10.4975	9.95366	11.2095	9.57643	8.28361
LH32T3-SE2	8.39637	9.58321	11.4588	10.4989	12.5466	10.4621	6.10282	10.632	9.56266	11.1888	9.37818	10.3641	12.4507	12.6312	11.1722	11.6276	11.899	10.3478	10.2285	13.043	10.5735	9.62345	8.54191	11.0905	13.3173	11.9269	9.36528	11.0143	5.32606	9.39942	7.29311	9.56078	9.26236	8.22453	10.0709	11.4573	12.148	11.1067	7.05397	9.02034	14.2293	11.2773	10.8063	9.60164	10.5116	9.95827	11.163	9.34572	7.55904
LH33T0-SE2	10.3767	10.7421	12.4241	10.7835	12.5032	10.1384	6.10721	10.7076	9.15245	11.0767	9.66443	10.4591	12.1804	12.4858	12.0009	12.3813	12.5821	10.0489	10.5075	12.9637	10.2553	9.5905	8.49921	11.5086	12.7754	12.134	9.38406	11.4187	5.08026	9.21338	7.55191	9.90179	9.82744	7.86458	10.2032	12.453	11.9022	11.0164	7.26071	8.82878	14.281	11.3154	10.5616	9.61326	10.2948	9.92993	11.0025	9.67611	8.14394
LH33T3-SE2	10.8796	11.3477	12.6145	11.504	12.8596	10.1664	9.19429	10.6562	9.32801	10.8033	9.34308	11.0594	12.2808	12.6369	12.0942	12.9635	13.2675	10.3045	10.4235	12.8478	10.3814	9.42829	8.34282	11.6531	13.2864	12.5011	9.24562	11.1946	5.32317	10.4702	7.59584	10.6827	9.73918	7.65375	10.0455	13.2782	12.3131	10.9167	8.38116	8.48252	14.1372	11.3923	10.8633	9.56303	10.4809	10.0676	11.2554	9.80277	7.74954
LH34T0-SE2	11.3816	11.8503	12.8833	11.7592	13.0293	10.0479	10.6311	10.5554	9.15136	11.1479	9.59275	11.5661	12.131	12.8268	12.4235	13.4053	13.8245	10.4705	10.325	12.957	10.2272	9.57959	8.66474	11.7314	13.3804	12.8296	9.01803	11.7876	5.08026	11.2698	7.61333	11.5484	9.99791	7.77769	10.0092	14.0763	12.8756	11.175	9.25922	8.70009	13.978	11.2283	10.6653	9.64243	10.3418	10.0479	10.4867	10.2127	8.29466
LH34T3-SE2	11.8279	11.9281	13.222	12.1112	13.3189	10.1474	10.529	10.6048	9.38083	11.2929	9.67505	11.8195	12.2668	12.9649	12.6601	13.7282	14.1414	10.2947	10.323	13.1368	10.4522	9.49897	8.58563	11.6876	13.7172	12.9413	9.27758	11.675	5.42253	11.332	7.36915	11.9531	10.1012	8.00239	10.0544	14.0334	12.6775	11.0195	9.65003	9.03868	14.095	11.1641	10.8603	9.73143	10.3592	10.0202	10.6864	10.2287	8.28868
LH35T0-SE2	11.416	11.6986	13.4462	11.9232	13.0853	10.2374	12.7853	10.6326	9.05465	11.0189	9.53196	11.5794	12.3658	12.9785	12.8272	13.3893	13.7862	10.5561	10.4145	13.3116	10.1413	9.45401	8.56059	11.7181	13.4986	12.5224	9.39206	11.3681	5.08026	11.9768	6.97464	11.7628	9.93369	7.88316	10.2868	14.4603	12.8353	11.0957	9.6538	8.61612	14.0523	11.356	10.8195	9.67437	10.5328	10.1771	11.0334	10.3204	7.95342
[truncated: 110 more columns]
